# Supplementary material for: Model-based predictions of protective HIV pre-exposure prophylaxis adherence levels in cisgender women
Source: Nat Med. 2023 Nov 13;29(11):2753–62. doi: 10.1038/s41591-023-02615-x (PMC10667095; doi:10.1038/s41591-023-02615-x)
Supplement: Supplementary file 3 — Supplementary Dataset 1 Emtricitabine pharmacokinetic parameters. Supplementary Dataset 2 Tenofovir pharmacokinetic parameters. [file 41591_2023_2615_MOESM3_ESM.xlsx]

## Sheet: SupplementaryDataset1
ID	KA	K12	K21	Ke	K31	Vmax	KM	V1	V3
1	0.22867	0.424967	0.0438185	0.528891	0.781118	5.0903	11.4	60.4	0.94992
2	0.42588	0.211291	0.0803754	0.359089	0.84127	6.8045	11.4	60.4	0.882
3	0.62812	0.190099	0.054066	0.364123	0.505898	7.3205	11.4	60.4	1.4667
4	0.62562	0.132276	0.0972349	0.384702	0.601102	6.6751	11.4	60.4	1.2344
5	1.0122	0.0851324	0.0670798	0.346854	0.588982	7.9634	11.4	60.4	1.2598
6	0.69928	0.127575	0.067598	0.334238	0.558567	7.765	11.4	60.4	1.3284
7	1.2479	0.0917368	0.0747619	0.354685	0.593125	7.5229	11.4	60.4	1.251
8	0.35293	0.0939685	0.0528365	0.347798	0.849301	5.2796	11.4	60.4	0.87366
9	0.35781	0.0690662	0.0320301	0.272599	0.797104	5.526	11.4	60.4	0.93087
10	0.36383	0.36154	0.0965641	0.535132	0.844448	6.8871	11.4	60.4	0.87868
11	1.3772	0.0893676	0.07228	0.314503	0.585497	8.8856	11.4	60.4	1.2673
12	0.49956	0.116611	0.0715753	0.402815	1.05035	6.6159	11.4	60.4	0.70643
13	0.33139	0.170232	0.0929572	0.387583	1.15863	7.4266	11.4	60.4	0.64041
14	0.41923	0.191738	0.0682802	0.477881	0.662382	4.522	11.4	60.4	1.1202
15	0.65638	0.0585083	0.127794	0.405646	0.818064	8.0349	11.4	60.4	0.90702
16	0.86535	0.0749934	0.0796483	0.350563	0.767758	8.5458	11.4	60.4	0.96645
17	1.0746	0.138637	0.11034	0.371656	0.346599	6.9649	11.4	60.4	2.1408
18	1.2653	0.0479586	0.0365833	0.236772	1.56066	10.276	11.4	60.4	0.47544
19	0.2907	0.317781	0.0518015	0.384222	1.46121	6.609	11.4	60.4	0.5078
20	0.61255	0.213361	0.0608394	0.365232	0.667086	6.1635	11.4	60.4	1.1123
21	0.56492	0.148649	0.0498329	0.335762	0.626425	6.5472	11.4	60.4	1.1845
22	0.49349	0.063548	0.0450209	0.306887	1.0101	7.0142	11.4	60.4	0.73458
23	1.4129	0.0493974	0.0213008	0.258113	0.4072	6.4519	11.4	60.4	1.8222
24	0.36251	0.426656	0.0647178	0.525861	0.934886	7.2812	11.4	60.4	0.79368
25	0.84599	0.0631424	0.0689981	0.318626	0.808772	9.403	11.4	60.4	0.91744
26	1.0817	0.031851	0.0800316	0.317715	0.520045	7.9817	11.4	60.4	1.4268
27	0.53657	0.0738245	0.0508972	0.293394	1.84211	9.5964	11.4	60.4	0.4028
28	0.51159	0.112737	0.0667644	0.38048	0.978724	7.7156	11.4	60.4	0.75813
29	0.87594	0.160076	0.0586936	0.366225	0.591	6.0568	11.4	60.4	1.2555
30	0.57847	0.0835132	0.0511105	0.347666	0.797626	6.5604	11.4	60.4	0.93026
31	0.97492	0.107631	0.0858329	0.345364	0.463287	5.2739	11.4	60.4	1.6016
32	0.64631	0.0675017	0.063642	0.291126	0.384875	7.222	11.4	60.4	1.9279
33	0.59504	0.358758	0.0728566	0.494983	0.527138	4.8912	11.4	60.4	1.4076
34	0.50543	0.24957	0.0819818	0.522235	0.363833	3.8534	11.4	60.4	2.0394
35	0.62901	0.0465646	0.0492221	0.310381	1.03866	9.2807	11.4	60.4	0.71438
36	0.63098	0.185381	0.182862	0.522103	0.377493	5.5738	11.4	60.4	1.9656
37	0.38913	0.621308	0.155475	0.610629	0.356474	3.4584	11.4	60.4	2.0815
38	0.51941	0.221639	0.0687712	0.410248	0.327522	5.3299	11.4	60.4	2.2655
39	2.9602	0.0532252	0.0894914	0.276606	0.256109	9.5211	11.4	60.4	2.8972
40	0.40232	0.133579	0.0480966	0.413262	0.618952	5.4722	11.4	60.4	1.1988
41	0.34104	0.316026	0.060262	0.379123	1.3408	7.2835	11.4	60.4	0.5534
42	0.94798	0.163432	0.0777635	0.293974	0.334505	6.4972	11.4	60.4	2.2182
43	0.41453	0.123111	0.0967121	0.3775	0.637895	5.8206	11.4	60.4	1.1632
44	1.5704	0.0334669	0.0270573	0.225066	0.384815	8.7382	11.4	60.4	1.9282
45	0.31167	0.233361	0.0572014	0.41601	2.15704	5.9252	11.4	60.4	0.34399
46	0.421	0.165505	0.0506511	0.39404	1.56576	6.9527	11.4	60.4	0.47389
47	0.66976	0.172401	0.0985706	0.373659	0.311046	6.266	11.4	60.4	2.3855
48	0.68279	0.139916	0.067076	0.381142	0.485285	5.1817	11.4	60.4	1.529
49	0.72814	0.109245	0.0520625	0.364536	0.279757	5.5327	11.4	60.4	2.6523
50	0.44765	0.222119	0.0506379	0.376722	1.21709	7.2395	11.4	60.4	0.60965
51	0.86263	0.0408543	0.0436852	0.246738	0.882231	7.7365	11.4	60.4	0.84105
52	0.3077	0.207434	0.101532	0.449636	1.59924	7.3417	11.4	60.4	0.46397
53	0.20339	0.461755	0.0728845	0.547864	0.703918	3.5947	11.4	60.4	1.0541
54	0.57886	0.125619	0.0188586	0.281639	0.655014	5.82	11.4	60.4	1.1328
55	0.55108	0.15068	0.0889822	0.373079	0.940956	8.2783	11.4	60.4	0.78856
56	0.23948	0.379454	0.0818477	0.383775	0.860051	4.5734	11.4	60.4	0.86274
57	0.89988	0.0612119	0.0353461	0.320613	0.459984	5.9455	11.4	60.4	1.6131
58	0.32439	0.11448	0.0309323	0.347533	1.85426	5.1776	11.4	60.4	0.40016
59	0.90076	0.106588	0.0871754	0.340629	0.441667	7.5057	11.4	60.4	1.68
60	0.60688	0.177848	0.0786096	0.407947	0.428258	4.9277	11.4	60.4	1.7326
61	0.59313	0.0796556	0.0552783	0.310762	1.27916	9.0607	11.4	60.4	0.58007
62	0.61405	0.102227	0.0403694	0.315298	0.711409	6.6108	11.4	60.4	1.043
63	0.62724	0.0728129	0.0538193	0.323709	1.13167	8.2115	11.4	60.4	0.65567
64	0.44829	0.373974	0.0461469	0.488377	0.923379	5.9805	11.4	60.4	0.80357
65	1.4556	0.0290132	0.0614532	0.215679	0.566023	9.6717	11.4	60.4	1.3109
66	0.33334	0.276689	0.0705892	0.379934	0.962	4.2203	11.4	60.4	0.77131
67	0.32052	0.478742	0.087291	0.451291	2.50845	8.8004	11.4	60.4	0.2958
68	1.7714	0.134364	0.0748051	0.337152	0.390382	6.0847	11.4	60.4	1.9007
69	0.87882	0.223477	0.0435054	0.38096	0.499394	6.4124	11.4	60.4	1.4858
70	0.77192	0.0876788	0.0431676	0.277334	0.611354	7.6276	11.4	60.4	1.2137
71	0.57734	0.119662	0.0383651	0.343344	1.16724	8.3294	11.4	60.4	0.63569
72	0.29985	0.0728063	0.0608667	0.346705	0.943013	5.2383	11.4	60.4	0.78684
73	0.92608	0.0616921	0.0678058	0.281341	0.41902	8.729	11.4	60.4	1.7708
74	0.40783	0.0777715	0.0378761	0.29144	2.05985	8.6078	11.4	60.4	0.36022
75	0.31902	0.283228	0.0714071	0.484089	1.21054	5.7939	11.4	60.4	0.61295
76	0.47475	0.0873394	0.127171	0.494685	0.932524	6.2156	11.4	60.4	0.79569
77	0.47779	0.0875712	0.0583763	0.42149	1.20421	7.0672	11.4	60.4	0.61617
78	0.6259	0.10525	0.062898	0.351838	0.236502	4.45	11.4	60.4	3.1374
79	0.85274	0.0589123	0.0493907	0.322699	0.618797	7.0192	11.4	60.4	1.1991
80	0.50131	0.053995	0.0571887	0.319702	1.21494	10.323	11.4	60.4	0.61073
81	0.77055	0.0854139	0.057147	0.305944	0.853609	9.5039	11.4	60.4	0.86925
82	0.59491	0.184868	0.0409927	0.308361	0.7596	6.7909	11.4	60.4	0.97683
83	0.13504	0.393858	0.0568353	0.520132	1.59793	4.3011	11.4	60.4	0.46435
84	0.2807	0.119474	0.0758522	0.430248	1.23291	5.6485	11.4	60.4	0.60183
85	0.65275	0.155404	0.0594302	0.378344	0.662086	5.5751	11.4	60.4	1.1207
86	0.6666	0.11877	0.0489806	0.337334	0.659497	7.5778	11.4	60.4	1.1251
87	0.72785	0.124007	0.0450716	0.303195	0.235623	4.9154	11.4	60.4	3.1491
88	0.33256	0.168477	0.0951295	0.47207	1.1237	5.4572	11.4	60.4	0.66032
89	0.56223	0.16206	0.03593	0.347384	0.713119	6.6212	11.4	60.4	1.0405
90	0.5493	0.141553	0.0722356	0.358444	0.679425	6.5011	11.4	60.4	1.0921
91	1.0627	0.0242748	0.032784	0.187086	1.04121	11.091	11.4	60.4	0.71263
92	0.42139	0.0986854	0.0624205	0.354404	0.828569	7.5142	11.4	60.4	0.89552
93	0.95179	0.0709652	0.0668002	0.349139	0.742839	10.208	11.4	60.4	0.99887
94	0.31561	0.055394	0.0715083	0.327666	2.54624	10.292	11.4	60.4	0.29141
95	0.90176	0.207417	0.0988402	0.379652	0.497552	7.0303	11.4	60.4	1.4913
96	1.0706	0.0558891	0.0300516	0.253775	0.523826	9.531	11.4	60.4	1.4165
97	0.90162	0.0739123	0.049169	0.290993	0.902139	10.067	11.4	60.4	0.82249
98	0.3598	0.213146	0.163009	0.524156	0.365553	4.3302	11.4	60.4	2.0298
99	0.65921	0.114402	0.061182	0.357136	1.55774	8.0931	11.4	60.4	0.47633
100	0.22052	0.264321	0.0545458	0.463742	0.739412	3.9038	11.4	60.4	1.0035
101	0.65388	0.179139	0.0777634	0.426788	0.893728	8.3687	11.4	60.4	0.83023
102	0.42646	0.0747748	0.0850674	0.334056	0.806732	7.3769	11.4	60.4	0.91976
103	1.0926	0.0933808	0.072742	0.380464	0.294444	8.057	11.4	60.4	2.52
104	0.52897	0.158351	0.038886	0.389834	1.0393	7.2844	11.4	60.4	0.71394
105	0.57947	0.106212	0.0405307	0.33798	1.42717	8.4884	11.4	60.4	0.51991
106	1.3714	0.0499553	0.0787848	0.317947	0.48592	9.2935	11.4	60.4	1.527
107	1.095	0.0256788	0.0286575	0.194089	0.90018	9.6827	11.4	60.4	0.82428
108	0.79745	0.144202	0.10734	0.400265	1.13704	7.9426	11.4	60.4	0.65257
109	0.39326	0.297318	0.0478293	0.416308	0.808402	6.1721	11.4	60.4	0.91786
110	0.83179	0.0357235	0.0443935	0.270877	0.714699	9.0883	11.4	60.4	1.0382
111	0.46896	0.215613	0.122443	0.464967	0.357866	5.2772	11.4	60.4	2.0734
112	0.62991	0.0925646	0.0488502	0.303096	0.448068	6.5515	11.4	60.4	1.656
113	0.44911	0.197517	0.0490099	0.341722	0.456953	6.0417	11.4	60.4	1.6238
114	0.27588	0.187517	0.0493099	0.413063	1.91104	5.6489	11.4	60.4	0.38827
115	0.42968	0.160265	0.0409735	0.366374	0.554062	4.8634	11.4	60.4	1.3392
116	0.63534	0.0438477	0.0388984	0.28803	1.35039	9.466	11.4	60.4	0.54947
117	1.424	0.076351	0.0458911	0.286391	0.433665	8.2863	11.4	60.4	1.711
118	0.274	0.267384	0.0599191	0.417715	1.80281	7.9325	11.4	60.4	0.41158
119	0.8158	0.210248	0.0736815	0.415414	0.914593	7.1958	11.4	60.4	0.81129
120	0.38223	0.291275	0.0421409	0.421291	0.256916	3.1516	11.4	60.4	2.8881
121	0.70981	0.0430497	0.0836185	0.328543	0.631382	7.9492	11.4	60.4	1.1752
122	0.58713	0.193162	0.0788258	0.447351	0.3017	4.2704	11.4	60.4	2.4594
123	0.60135	0.0536093	0.0545789	0.288129	0.741111	8.8055	11.4	60.4	1.0012
124	0.89933	0.0177384	0.0253244	0.185646	2.38862	12.377	11.4	60.4	0.31064
125	1.4508	0.0531738	0.113096	0.326325	0.599596	11.079	11.4	60.4	1.2375
126	0.60777	0.214934	0.128509	0.486523	0.906348	7.3985	11.4	60.4	0.81867
127	0.43715	0.155296	0.057556	0.391788	1.55774	7.8804	11.4	60.4	0.47633
128	1.153	0.0752252	0.103579	0.375695	0.525831	9.1279	11.4	60.4	1.4111
129	0.88285	0.108556	0.0706186	0.427334	0.476864	6.8127	11.4	60.4	1.556
130	0.60866	0.123929	0.114788	0.387285	0.348455	6.2238	11.4	60.4	2.1294
131	0.54755	0.0851258	0.0568535	0.360546	0.937532	5.7269	11.4	60.4	0.79144
132	0.34761	0.197732	0.055811	0.454752	1.10588	4.9007	11.4	60.4	0.67096
133	0.94292	0.047505	0.035985	0.2175	0.494107	7.2523	11.4	60.4	1.5017
134	1.6499	0.020548	0.0576987	0.285877	0.626848	10.571	11.4	60.4	1.1837
135	0.42368	0.0853676	0.101958	0.367384	0.650649	6.2349	11.4	60.4	1.1404
136	0.31261	0.21947	0.0461207	0.37952	1.27467	5.8938	11.4	60.4	0.58211
137	0.99695	0.0820546	0.0623448	0.321871	1.09304	9.9299	11.4	60.4	0.67884
138	0.62911	0.135654	0.0758236	0.372831	0.629774	8.6673	11.4	60.4	1.1782
139	0.5261	0.0540315	0.0494822	0.269603	1.18743	9.8822	11.4	60.4	0.62488
140	0.76032	0.0832285	0.0236098	0.253543	1.17307	9.1831	11.4	60.4	0.63253
141	0.61553	0.141482	0.0423464	0.381341	0.45913	6.0487	11.4	60.4	1.6161
142	0.27613	0.422897	0.0942164	0.528195	0.569586	4.6648	11.4	60.4	1.3027
143	0.77329	0.0556738	0.0607951	0.308493	1.01601	7.7896	11.4	60.4	0.73031
144	0.49374	0.090947	0.0545177	0.354801	0.89035	7.3816	11.4	60.4	0.83338
145	0.48619	0.131007	0.0684084	0.430944	0.720598	6.0868	11.4	60.4	1.0297
146	0.82645	0.0972848	0.0507339	0.349768	0.937484	9.1891	11.4	60.4	0.79148
147	0.57949	0.139088	0.0694117	0.385927	0.349934	6.8031	11.4	60.4	2.1204
148	0.41275	0.0981374	0.0563129	0.324934	2.94036	9.6978	11.4	60.4	0.25235
149	0.47641	0.0667533	0.035967	0.304056	1.17459	7.4405	11.4	60.4	0.63171
150	0.89476	0.078048	0.0972942	0.367334	0.332259	6.7385	11.4	60.4	2.2332
151	0.52785	0.22457	0.0710343	0.398328	0.796257	5.7983	11.4	60.4	0.93186
152	1.2508	0.0667831	0.0324958	0.284305	0.308383	7.5842	11.4	60.4	2.4061
153	0.55346	0.100871	0.0832345	0.389917	0.621909	4.7731	11.4	60.4	1.1931
154	0.76986	0.0881523	0.0627826	0.33702	0.588235	7.5045	11.4	60.4	1.2614
155	1.7626	0.114023	0.0952941	0.39399	0.326815	9.0043	11.4	60.4	2.2704
156	0.46797	0.205944	0.104697	0.425265	0.773739	8.3165	11.4	60.4	0.95898
157	0.36014	0.276291	0.0543778	0.440712	0.598339	5.6826	11.4	60.4	1.2401
158	0.85421	0.0862632	0.0548349	0.351424	0.823612	10.307	11.4	60.4	0.90091
159	0.70188	0.101967	0.0311854	0.283079	0.597424	6.4542	11.4	60.4	1.242
160	0.62465	0.0823758	0.0250743	0.301209	1.66383	8.8246	11.4	60.4	0.44596
161	0.49108	0.233477	0.0310856	0.397848	0.752116	4.258	11.4	60.4	0.98655
162	0.40414	0.201192	0.0518629	0.407947	0.472973	4.5995	11.4	60.4	1.5688
163	0.41566	0.110209	0.0443123	0.346738	1.51735	7.6978	11.4	60.4	0.48901
164	0.32523	0.0622285	0.0562092	0.296175	2.94585	11.473	11.4	60.4	0.25188
165	0.86781	0.0846291	0.0542541	0.36957	0.50735	7.0199	11.4	60.4	1.4625
166	0.79042	0.165911	0.138609	0.446093	0.449261	7.0889	11.4	60.4	1.6516
167	0.39509	0.179967	0.0827623	0.400629	0.436086	4.9921	11.4	60.4	1.7015
168	0.37303	0.123675	0.078678	0.364785	1.0299	6.971	11.4	60.4	0.72046
169	0.21464	0.23851	0.110832	0.535894	1.0361	4.8488	11.4	60.4	0.71615
170	0.7554	0.15619	0.0597271	0.389371	0.596319	6.8279	11.4	60.4	1.2443
171	1.1313	0.0575546	0.0670751	0.288096	0.68406	8.1951	11.4	60.4	1.0847
172	0.91408	0.0744073	0.0466881	0.324636	0.612211	8.0883	11.4	60.4	1.212
173	0.74593	0.158517	0.0818605	0.446358	0.830498	7.8211	11.4	60.4	0.89344
174	0.92097	0.0748262	0.0721492	0.302036	0.907046	8.1927	11.4	60.4	0.81804
175	0.49359	0.223361	0.0826148	0.441904	0.264292	4.2474	11.4	60.4	2.8075
176	0.98013	0.108874	0.123082	0.406407	0.654667	8.1853	11.4	60.4	1.1334
177	1.3921	0.0906805	0.0311926	0.249503	0.552124	8.9997	11.4	60.4	1.3439
178	0.2951	0.24596	0.0811006	0.506225	0.625474	5.6092	11.4	60.4	1.1863
179	0.7468	0.142806	0.0490838	0.306308	0.667086	9.6489	11.4	60.4	1.1123
180	0.61	0.133528	0.0727306	0.366076	1.26606	9.0727	11.4	60.4	0.58607
181	0.74055	0.0441175	0.0312854	0.264752	0.787694	8.2451	11.4	60.4	0.94199
182	0.7381	0.0780083	0.0503182	0.320745	0.694042	7.2529	11.4	60.4	1.0691
183	1.2248	0.0807169	0.0999754	0.345811	0.526802	7.9111	11.4	60.4	1.4085
184	0.82842	0.28654	0.125241	0.519222	0.432048	6.1947	11.4	60.4	1.7174
185	0.39694	0.139346	0.0727065	0.376904	0.699274	5.8271	11.4	60.4	1.0611
186	0.41353	0.421606	0.150485	0.571159	0.794901	4.3436	11.4	60.4	0.93345
187	0.7445	0.112356	0.0628245	0.278096	0.739928	7.8935	11.4	60.4	1.0028
188	0.74398	0.127546	0.0749908	0.343377	0.41883	7.2244	11.4	60.4	1.7716
189	1.6212	0.17346	0.120377	0.361275	0.165836	6.7894	11.4	60.4	4.4743
190	1.1885	0.0245811	0.0257238	0.22904	1.4649	13.634	11.4	60.4	0.50652
191	0.34637	0.169934	0.0445873	0.395414	0.639159	5.3758	11.4	60.4	1.1609
192	0.32568	0.345017	0.037898	0.396606	1.55451	5.8849	11.4	60.4	0.47732
193	0.60359	0.373394	0.071681	0.395265	0.693523	4.9068	11.4	60.4	1.0699
194	0.43708	0.125868	0.0365975	0.312715	1.95104	8.7497	11.4	60.4	0.38031
195	0.43083	0.245182	0.0870196	0.427483	0.973549	8.4069	11.4	60.4	0.76216
196	0.50449	0.138535	0.108865	0.444669	0.389583	4.8154	11.4	60.4	1.9046
197	0.35196	0.110175	0.030284	0.293825	1.26801	5.683	11.4	60.4	0.58517
198	0.43974	0.224321	0.0404834	0.401258	0.753353	5.6327	11.4	60.4	0.98493
199	0.3483	0.235695	0.0805705	0.495132	0.881267	6.1989	11.4	60.4	0.84197
200	0.9979	0.0255397	0.0310295	0.242417	0.715388	8.9602	11.4	60.4	1.0372
201	0.80028	0.135089	0.0772305	0.335778	1.44364	12.039	11.4	60.4	0.51398
202	0.96155	0.0916838	0.0700212	0.349851	0.385595	7.1912	11.4	60.4	1.9243
203	0.36493	0.401854	0.084024	0.533013	0.475306	5.0363	11.4	60.4	1.5611
204	0.51424	0.22856	0.0677048	0.355977	1.11003	7.0496	11.4	60.4	0.66845
205	0.64897	0.239983	0.119685	0.425232	0.607898	6.4325	11.4	60.4	1.2206
206	0.4415	0.350712	0.162011	0.527815	0.523088	4.5851	11.4	60.4	1.4185
207	0.70549	0.0989305	0.0496832	0.358775	0.655941	5.9959	11.4	60.4	1.1312
208	0.82461	0.0602848	0.04663	0.301026	0.826759	7.2742	11.4	60.4	0.89748
209	0.71745	0.135079	0.0402268	0.347881	0.601735	6.784	11.4	60.4	1.2331
210	0.40307	0.171109	0.0918993	0.420182	1.11932	7.0653	11.4	60.4	0.6629
211	0.34322	0.0846093	0.0560038	0.349238	1.60214	9.7349	11.4	60.4	0.46313
212	0.7601	0.0871142	0.0628345	0.326556	2.08614	12.565	11.4	60.4	0.35568
213	0.47095	0.129591	0.028572	0.305232	0.587909	5.1888	11.4	60.4	1.2621
214	0.455	0.207384	0.068165	0.527003	0.746569	6.5571	11.4	60.4	0.99388
215	0.82879	0.174553	0.0535368	0.370977	0.25307	6.1738	11.4	60.4	2.932
216	0.9376	0.107969	0.0563687	0.311424	0.550282	7.9192	11.4	60.4	1.3484
217	0.27442	0.580977	0.139933	0.609901	0.724114	4.0667	11.4	60.4	1.0247
218	0.26804	0.17543	0.0865616	0.452219	0.871792	5.6181	11.4	60.4	0.85112
219	0.60693	0.208974	0.0438736	0.327583	1.23019	7.2865	11.4	60.4	0.60316
220	0.35613	0.164843	0.101624	0.36947	2.20132	10.365	11.4	60.4	0.33707
221	0.4861	0.158719	0.0658104	0.368377	1.16025	8.2036	11.4	60.4	0.63952
222	1.3146	0.0495166	0.0307515	0.267351	1.08724	10.35	11.4	60.4	0.68246
223	1.2114	0.0652202	0.038496	0.257632	0.379481	8.5965	11.4	60.4	1.9553
224	0.66033	0.209073	0.0777347	0.389735	0.390855	4.7736	11.4	60.4	1.8984
225	0.42145	0.0722566	0.0949277	0.438411	0.582738	5.7495	11.4	60.4	1.2733
226	0.66584	0.202517	0.0445562	0.394172	0.485443	5.4252	11.4	60.4	1.5285
227	0.38276	0.255116	0.119283	0.451606	2.19034	8.6004	11.4	60.4	0.33876
228	1.072	0.0426192	0.0284376	0.229354	0.684312	8.3081	11.4	60.4	1.0843
229	0.4402	0.0991656	0.086899	0.395977	0.813409	6.2444	11.4	60.4	0.91221
230	0.42136	0.228775	0.0914675	0.497434	0.950429	5.1503	11.4	60.4	0.7807
231	0.78144	0.127715	0.0415401	0.311573	1.00471	8.525	11.4	60.4	0.73852
232	0.44818	0.169305	0.0777465	0.412103	1.10076	7.1943	11.4	60.4	0.67408
233	1.2947	0.0677748	0.114353	0.391093	0.753613	10.411	11.4	60.4	0.98459
234	0.61475	0.120104	0.149176	0.447881	2.18434	10.079	11.4	60.4	0.33969
235	0.49489	0.317781	0.0545765	0.435596	0.754563	5.9657	11.4	60.4	0.98335
236	1.7689	0.0526954	0.0850811	0.273228	0.316526	9.0088	11.4	60.4	2.3442
237	0.27121	0.484685	0.0782294	0.496275	0.611707	6.0847	11.4	60.4	1.213
238	0.35551	0.213841	0.0355773	0.341043	0.533391	4.2579	11.4	60.4	1.3911
239	0.49769	0.132694	0.0707762	0.365911	1.40661	8.851	11.4	60.4	0.52751
240	0.75881	0.15776	0.0404307	0.363013	0.452632	5.2514	11.4	60.4	1.6393
241	1.1543	0.0603477	0.0783113	0.326192	0.362818	7.2335	11.4	60.4	2.0451
242	0.35645	0.376937	0.192794	0.663891	0.247177	3.5478	11.4	60.4	3.0019
243	0.96074	0.0383179	0.0595651	0.289123	1.03588	8.7748	11.4	60.4	0.7163
244	0.64709	0.0851358	0.0616002	0.293907	0.572134	7.2948	11.4	60.4	1.2969
245	0.37008	0.070851	0.0970056	0.43048	1.19739	7.0914	11.4	60.4	0.61968
246	0.57096	0.0761325	0.0452509	0.314884	1.03041	8.0468	11.4	60.4	0.7201
247	0.24205	0.211556	0.0879785	0.442219	1.15997	5.7969	11.4	60.4	0.63967
248	0.83746	0.109462	0.0870816	0.374801	0.630042	8.9204	11.4	60.4	1.1777
249	0.45471	0.117935	0.0479457	0.388477	1.757	7.9232	11.4	60.4	0.42231
250	0.57097	0.166556	0.0545139	0.399901	0.554104	6.8829	11.4	60.4	1.3391
251	0.51679	0.143464	0.0579612	0.376275	0.753422	4.8878	11.4	60.4	0.98484
252	0.57838	0.141571	0.040516	0.343543	0.462565	5.1147	11.4	60.4	1.6041
253	1.6004	0.0497219	0.0729853	0.268874	0.548411	10.459	11.4	60.4	1.353
254	1.0175	0.059505	0.0640249	0.300927	0.553318	7.4425	11.4	60.4	1.341
255	0.49664	0.198344	0.0849766	0.42346	0.513424	7.4037	11.4	60.4	1.4452
256	0.2814	0.197964	0.0826045	0.41351	1.92447	7.0497	11.4	60.4	0.38556
257	0.4254	0.162252	0.0551647	0.363129	1.15023	5.7838	11.4	60.4	0.64509
258	0.66972	0.0648262	0.0681348	0.333079	1.1879	10.042	11.4	60.4	0.62463
259	0.64004	0.090346	0.0732096	0.32293	0.815241	7.1246	11.4	60.4	0.91016
260	0.69504	0.183725	0.119497	0.485894	0.25738	4.6768	11.4	60.4	2.8829
261	1.3071	0.0359619	0.0212098	0.224189	0.786901	9.5382	11.4	60.4	0.94294
262	0.57209	0.129917	0.0425081	0.300993	0.720668	6.3542	11.4	60.4	1.0296
263	0.85995	0.102863	0.0791291	0.289222	0.767512	8.3268	11.4	60.4	0.96676
264	0.71005	0.122591	0.107304	0.447649	0.56793	6.2072	11.4	60.4	1.3065
265	0.20647	0.258377	0.0555472	0.382053	0.80675	5.5092	11.4	60.4	0.91974
266	0.43179	0.242318	0.0613514	0.41851	1.33273	7.3699	11.4	60.4	0.55675
267	0.49501	0.462964	0.237478	0.52606	0.665889	5.762	11.4	60.4	1.1143
268	0.63932	0.100613	0.0379907	0.31245	0.625738	6.0229	11.4	60.4	1.1858
269	0.88784	0.119195	0.0600901	0.332384	0.706532	6.5765	11.4	60.4	1.0502
270	0.34633	0.140757	0.0979109	0.405695	0.766054	5.7083	11.4	60.4	0.9686
271	0.71575	0.281374	0.0807287	0.449007	0.505967	4.6557	11.4	60.4	1.4665
272	0.68227	0.151545	0.127157	0.467798	0.2113	5.5333	11.4	60.4	3.5116
273	0.36489	0.141033	0.0341186	0.308709	0.832324	6.6343	11.4	60.4	0.89148
274	0.77008	0.0592003	0.0337872	0.24144	0.978092	7.68	11.4	60.4	0.75862
275	0.29482	0.19856	0.0900375	0.454768	1.35728	5.5585	11.4	60.4	0.54668
276	0.55409	0.128189	0.0624907	0.388212	2.70902	11.02	11.4	60.4	0.2739
277	0.31966	0.0643146	0.0408875	0.318129	1.75804	8.8581	11.4	60.4	0.42206
278	0.46222	0.128656	0.0470074	0.365927	0.5311	5.1572	11.4	60.4	1.3971
279	1.9368	0.0863477	0.0759421	0.33293	0.511512	10.341	11.4	60.4	1.4506
280	0.4797	0.0735795	0.0323309	0.307119	1.92757	7.9465	11.4	60.4	0.38494
281	0.38615	0.221341	0.049747	0.383725	1.43863	8.0601	11.4	60.4	0.51577
282	0.45934	0.285215	0.123731	0.419603	1.05386	7.4953	11.4	60.4	0.70408
283	0.49469	0.0749255	0.0481836	0.343311	1.03653	7.4856	11.4	60.4	0.71585
284	0.48891	0.170613	0.0597322	0.455563	0.628814	5.4759	11.4	60.4	1.18
285	0.64612	0.169669	0.116184	0.463891	0.732189	10.312	11.4	60.4	1.0134
286	0.42047	0.150043	0.0463276	0.393427	0.730171	5.5299	11.4	60.4	1.0162
287	0.52965	0.391854	0.0921077	0.513642	0.670704	5.1039	11.4	60.4	1.1063
288	0.29973	0.167483	0.0687368	0.436308	1.20185	4.8215	11.4	60.4	0.61738
289	0.7886	0.0535646	0.03765	0.301457	1.47146	9.0955	11.4	60.4	0.50426
290	0.70523	0.320695	0.157046	0.512815	0.549833	5.2176	11.4	60.4	1.3495
291	0.95464	0.170348	0.0687721	0.378195	0.641646	8.7162	11.4	60.4	1.1564
292	0.79524	0.0874437	0.0374741	0.377798	0.366022	6.2264	11.4	60.4	2.0272
293	0.47592	0.101334	0.0587615	0.403195	0.869046	6.6672	11.4	60.4	0.85381
294	1.7623	0.0722384	0.0740366	0.345166	0.419778	10.571	11.4	60.4	1.7676
295	0.58331	0.183791	0.0192238	0.319437	1.03236	6.5314	11.4	60.4	0.71874
296	0.42064	0.0995613	0.0625846	0.352003	0.745676	6.4599	11.4	60.4	0.99507
297	0.71432	0.064043	0.0575257	0.327964	0.750997	8.8666	11.4	60.4	0.98802
298	0.2893	0.0952219	0.0424552	0.340844	1.93815	7.5719	11.4	60.4	0.38284
299	0.39306	0.21601	0.0723788	0.482152	1.73636	8.0124	11.4	60.4	0.42733
300	0.3806	0.660215	0.110423	0.520861	0.325724	3.341	11.4	60.4	2.278
301	0.26538	0.330298	0.0874195	0.542881	0.792067	5.6955	11.4	60.4	0.93679
302	0.73714	0.0857732	0.0234771	0.271374	1.24754	7.8016	11.4	60.4	0.59477
303	0.75251	0.149003	0.0766593	0.389669	0.792701	6.9605	11.4	60.4	0.93604
304	1.2279	0.118477	0.12332	0.403129	0.225848	6.055	11.4	60.4	3.2854
305	0.52476	0.17394	0.0813032	0.363609	1.44829	9.8714	11.4	60.4	0.51233
306	0.97466	0.124474	0.10874	0.395182	0.202489	5.293	11.4	60.4	3.6644
307	0.6844	0.135399	0.0733396	0.355414	1.13929	7.618	11.4	60.4	0.65128
308	0.91033	0.0824089	0.0606709	0.328162	0.541685	6.3203	11.4	60.4	1.3698
309	0.56325	0.122406	0.0680971	0.441937	0.522719	5.0791	11.4	60.4	1.4195
310	0.49763	0.0744619	0.0637184	0.287152	1.43737	10.072	11.4	60.4	0.51622
311	0.44839	0.107523	0.0534299	0.341606	0.643315	5.6338	11.4	60.4	1.1534
312	0.27246	0.200066	0.0602453	0.395828	1.47257	5.2205	11.4	60.4	0.50388
313	0.49834	0.103561	0.0418962	0.340397	0.814213	7.7472	11.4	60.4	0.91131
314	0.30979	0.393758	0.11084	0.523228	0.268151	3.3222	11.4	60.4	2.7671
315	0.45512	0.122104	0.0503317	0.308477	0.581687	6.3659	11.4	60.4	1.2756
316	0.52898	0.230844	0.0719973	0.392252	0.487196	6.2922	11.4	60.4	1.523
317	1.5529	0.118311	0.0676256	0.392252	0.253805	6.7117	11.4	60.4	2.9235
318	0.68763	0.087298	0.0746898	0.330877	0.496122	6.551	11.4	60.4	1.4956
319	0.65024	0.140614	0.051028	0.299205	0.569499	8.102	11.4	60.4	1.3029
320	1.0036	0.0602252	0.0596103	0.311391	0.265019	7.1942	11.4	60.4	2.7998
321	0.84289	0.0199056	0.0430886	0.21846	0.962524	12.056	11.4	60.4	0.77089
322	0.30743	0.218278	0.0437324	0.420911	1.19105	5.8233	11.4	60.4	0.62298
323	0.34747	0.149768	0.0746554	0.344371	1.58992	6.7761	11.4	60.4	0.46669
324	0.51909	0.155578	0.110587	0.406954	0.469145	5.3941	11.4	60.4	1.5816
325	0.40997	0.0525116	0.0831616	0.310778	2.07576	10.528	11.4	60.4	0.35746
326	1.0613	0.0747583	0.054065	0.308427	0.752887	8.8617	11.4	60.4	0.98554
327	0.51475	0.12526	0.0504649	0.417401	0.446343	5.9567	11.4	60.4	1.6624
328	0.42565	0.132108	0.0600083	0.402566	0.692358	5.8336	11.4	60.4	1.0717
329	0.64223	0.0787235	0.038686	0.324338	0.847893	9.3294	11.4	60.4	0.87511
330	0.96831	0.0822881	0.0727946	0.333543	0.459642	7.4901	11.4	60.4	1.6143
331	0.51004	0.114379	0.0848877	0.392831	0.853119	7.8803	11.4	60.4	0.86975
332	0.79407	0.0817699	0.048963	0.279454	1.50111	8.6731	11.4	60.4	0.4943
333	0.55848	0.0266937	0.0221564	0.256573	3.25667	11.471	11.4	60.4	0.22784
334	0.98088	0.0479139	0.0567451	0.276854	0.824939	8.9457	11.4	60.4	0.89946
335	0.76438	0.11731	0.0391075	0.272235	0.814606	8.7257	11.4	60.4	0.91087
336	0.35194	0.249917	0.114564	0.548411	0.463692	5.2988	11.4	60.4	1.6002
337	1.235	0.106709	0.062381	0.288808	0.314994	7.5038	11.4	60.4	2.3556
338	0.25703	0.121243	0.0752415	0.428262	1.59105	7.0056	11.4	60.4	0.46636
339	0.40306	0.119007	0.0975875	0.40654	0.715802	5.5258	11.4	60.4	1.0366
340	0.7023	0.0531258	0.0382296	0.287401	0.541448	6.8002	11.4	60.4	1.3704
341	0.87301	0.0353891	0.0500914	0.277235	0.65025	8.4655	11.4	60.4	1.1411
342	0.27265	0.0786556	0.0404599	0.319503	1.2151	6.0888	11.4	60.4	0.61065
343	0.49996	0.0510248	0.0364718	0.298394	2.86232	11.515	11.4	60.4	0.25923
344	0.61099	0.152197	0.054872	0.318593	1.06747	7.5702	11.4	60.4	0.6951
345	0.48787	0.448775	0.109852	0.658444	0.614798	5.3616	11.4	60.4	1.2069
346	0.70992	0.121925	0.0474107	0.378278	0.601492	5.4746	11.4	60.4	1.2336
347	1.6235	0.0432103	0.0500566	0.272235	0.375829	7.5652	11.4	60.4	1.9743
348	1.0494	0.0657566	0.0421097	0.31899	0.503734	7.62	11.4	60.4	1.473
349	0.92286	0.0852666	0.088072	0.330066	0.38944	6.7623	11.4	60.4	1.9053
350	0.72213	0.36707	0.0445263	0.320927	0.929848	9.4256	11.4	60.4	0.79798
351	0.77272	0.175166	0.0700987	0.388361	0.348668	5.3712	11.4	60.4	2.1281
352	0.47236	0.314652	0.088523	0.452417	0.426412	5.2917	11.4	60.4	1.7401
353	0.46886	0.109197	0.0517294	0.368262	0.540777	6.094	11.4	60.4	1.3721
354	1.1324	0.0387781	0.0684294	0.315033	1.16057	9.4667	11.4	60.4	0.63934
355	0.37105	0.107205	0.0574909	0.30351	1.30448	8.1259	11.4	60.4	0.56881
356	1.1911	0.211589	0.121103	0.475944	0.376803	6.3292	11.4	60.4	1.9692
357	0.94819	0.0279619	0.0288312	0.254288	0.620921	7.5619	11.4	60.4	1.195
358	1.1605	0.0882881	0.0536506	0.373477	0.265883	5.9804	11.4	60.4	2.7907
359	0.59398	0.14681	0.0404235	0.304437	0.41966	7.1356	11.4	60.4	1.7681
360	0.40358	0.258427	0.0686472	0.363146	1.4575	6.633	11.4	60.4	0.50909
361	0.38596	0.210911	0.0564347	0.406192	0.940812	6.7405	11.4	60.4	0.78868
362	0.93249	0.207533	0.0778233	0.426821	0.420444	5.023	11.4	60.4	1.7648
363	1.1447	0.0525215	0.104859	0.318576	0.494074	8.7378	11.4	60.4	1.5018
364	0.69508	0.065053	0.0489309	0.333295	0.510843	5.461	11.4	60.4	1.4525
365	0.17406	0.224636	0.0570635	0.430315	2.07118	5.889	11.4	60.4	0.35825
366	0.96086	0.134316	0.0672695	0.322881	0.432653	6.0542	11.4	60.4	1.715
367	0.98849	0.0721209	0.0410256	0.309238	0.549142	6.6188	11.4	60.4	1.3512
368	0.49392	0.103907	0.0584358	0.364553	0.620609	6.1455	11.4	60.4	1.1956
369	0.48976	0.166225	0.0435953	0.363493	0.760877	5.4472	11.4	60.4	0.97519
370	0.45112	0.0889023	0.0423745	0.290828	1.35855	9.0581	11.4	60.4	0.54617
371	0.82916	0.131548	0.159924	0.426142	0.224196	4.4634	11.4	60.4	3.3096
372	0.95593	0.0320894	0.0818082	0.285745	0.598677	8.0568	11.4	60.4	1.2394
373	0.81772	0.116308	0.0298987	0.309056	0.859841	8.5454	11.4	60.4	0.86295
374	1.4385	0.0751937	0.0686265	0.325298	0.599693	10.28	11.4	60.4	1.2373
375	0.80983	0.0697185	0.0403778	0.252334	0.542834	9.9284	11.4	60.4	1.3669
376	0.68583	0.128901	0.119183	0.432003	0.356063	5.2795	11.4	60.4	2.0839
377	0.65236	0.0761076	0.0844491	0.319934	0.430394	6.0609	11.4	60.4	1.724
378	0.9962	0.0428013	0.0479976	0.235613	0.962811	11.566	11.4	60.4	0.77066
379	0.46519	0.12946	0.0335237	0.326308	0.912523	5.1364	11.4	60.4	0.81313
380	0.83368	0.166076	0.0639447	0.369652	0.411422	5.7522	11.4	60.4	1.8035
381	0.34158	0.235927	0.0911883	0.46856	0.304835	4.5299	11.4	60.4	2.4341
382	2.5504	0.0356887	0.0641777	0.286523	0.334475	10.606	11.4	60.4	2.2184
383	0.31993	0.209056	0.103263	0.467351	1.56738	6.2552	11.4	60.4	0.4734
384	0.93833	0.0895728	0.0360512	0.285596	0.299544	6.1389	11.4	60.4	2.4771
385	0.72962	0.105551	0.0710593	0.371556	0.835811	6.95	11.4	60.4	0.88776
386	0.78409	0.145531	0.102944	0.44197	0.168357	4.3307	11.4	60.4	4.4073
387	0.67394	0.123272	0.0691264	0.371838	1.15793	8.9318	11.4	60.4	0.6408
388	0.78329	0.076952	0.0615005	0.347649	0.796069	7.7313	11.4	60.4	0.93208
389	0.48887	0.113526	0.0430662	0.340762	0.724963	6.7788	11.4	60.4	1.0235
390	0.33391	0.360232	0.0815364	0.456921	0.714905	5.5283	11.4	60.4	1.0379
391	0.58965	0.146861	0.0581399	0.385695	0.658502	6.4915	11.4	60.4	1.1268
392	0.31646	0.252997	0.108901	0.522301	0.592462	5.5249	11.4	60.4	1.2524
393	0.37794	0.204321	0.0545917	0.381738	0.544347	6.3204	11.4	60.4	1.3631
394	0.64392	0.148732	0.155199	0.41255	0.372098	6.6006	11.4	60.4	1.9941
395	0.55636	0.0960613	0.0643462	0.324735	0.68761	6.0382	11.4	60.4	1.0791
396	0.94195	0.151084	0.0573967	0.384404	0.369467	6.0214	11.4	60.4	2.0083
397	0.39171	0.1363	0.0513889	0.397169	1.16507	7.3768	11.4	60.4	0.63687
398	0.22624	0.200513	0.0436228	0.379801	0.62264	5.1043	11.4	60.4	1.1917
399	0.65407	0.127581	0.0419734	0.365447	1.19867	7.913	11.4	60.4	0.61902
400	0.85924	0.131162	0.0759195	0.365331	0.657918	7.4299	11.4	60.4	1.1278
401	0.28958	0.539636	0.105557	0.565	0.848931	5.2469	11.4	60.4	0.87404
402	1.2136	0.0323642	0.031002	0.235811	1.52713	15.368	11.4	60.4	0.48588
403	0.3553	0.127334	0.0447385	0.420695	1.8525	6.9632	11.4	60.4	0.40054
404	0.37205	0.135894	0.0361777	0.386987	1.65888	7.0035	11.4	60.4	0.44729
405	0.34378	0.261788	0.0750237	0.403593	0.643037	5.6842	11.4	60.4	1.1539
406	0.50026	0.0802599	0.0578298	0.326556	0.865922	7.575	11.4	60.4	0.85689
407	0.3784	0.253808	0.0946238	0.446904	0.670644	5.4806	11.4	60.4	1.1064
408	0.56305	0.22654	0.164701	0.527285	0.50346	5.4456	11.4	60.4	1.4738
409	0.28239	0.336507	0.0581745	0.526242	2.30499	6.2158	11.4	60.4	0.32191
410	0.85657	0.0840811	0.0796403	0.339603	0.520885	6.8584	11.4	60.4	1.4245
411	0.30115	0.152957	0.129311	0.510414	0.613578	5.6089	11.4	60.4	1.2093
412	2.5642	0.0533742	0.111914	0.339222	0.43225	9.6802	11.4	60.4	1.7166
413	0.82514	0.0373444	0.0745136	0.249338	0.60154	9.073	11.4	60.4	1.2335
414	0.63745	0.0654917	0.057108	0.332964	0.567669	6.5639	11.4	60.4	1.3071
415	0.74664	0.200944	0.0798487	0.389255	0.564946	7.39	11.4	60.4	1.3134
416	1.2182	0.0622682	0.0242317	0.255695	0.650364	7.0041	11.4	60.4	1.1409
417	0.37201	0.0644139	0.0369829	0.357202	2.47507	9.0271	11.4	60.4	0.29979
418	1.1271	0.0372318	0.0464753	0.318576	1.21448	11.913	11.4	60.4	0.61096
419	0.26649	0.342666	0.0693344	0.435613	1.06929	4.2831	11.4	60.4	0.69392
420	0.52246	0.163724	0.0897034	0.368113	0.501962	5.33	11.4	60.4	1.4782
421	0.65339	0.064043	0.0331664	0.291093	0.751864	8.557	11.4	60.4	0.98688
422	0.63629	0.115679	0.0721663	0.373228	0.855677	8.9082	11.4	60.4	0.86715
423	0.6178	0.130051	0.0712287	0.362103	1.1146	8.3179	11.4	60.4	0.66571
424	1.1858	0.110366	0.113215	0.370762	0.335307	6.3282	11.4	60.4	2.2129
425	1.2444	0.027899	0.0395498	0.22654	0.732622	9.1716	11.4	60.4	1.0128
426	0.43922	0.0984437	0.0713831	0.313063	0.481912	6.2631	11.4	60.4	1.5397
427	0.54624	0.0701407	0.0644344	0.349371	2.14271	8.1431	11.4	60.4	0.34629
428	0.63947	0.0808129	0.100858	0.360497	0.554269	5.7454	11.4	60.4	1.3387
429	1.2733	0.0413626	0.0301083	0.229901	0.919557	11.073	11.4	60.4	0.80691
430	0.46047	0.147391	0.0603021	0.386126	0.573948	4.122	11.4	60.4	1.2928
431	0.40973	0.212417	0.0964662	0.431838	0.85211	5.7277	11.4	60.4	0.87078
432	0.28235	0.276921	0.0307237	0.405546	2.03277	7.6997	11.4	60.4	0.36502
433	0.55312	0.211507	0.072049	0.413874	0.641702	5.6775	11.4	60.4	1.1563
434	0.50648	0.376026	0.136302	0.490099	0.408951	4.7415	11.4	60.4	1.8144
435	0.8972	0.126637	0.0830869	0.377649	0.343169	6.607	11.4	60.4	2.1622
436	0.7312	0.0878957	0.156739	0.427301	0.345422	7.3342	11.4	60.4	2.1481
437	0.51035	0.0413129	0.0432154	0.233278	1.31567	7.6783	11.4	60.4	0.56397
438	0.42543	0.120912	0.0674278	0.340811	1.2048	6.4734	11.4	60.4	0.61587
439	0.72249	0.146073	0.0434985	0.343411	0.444152	6.9731	11.4	60.4	1.6706
440	0.48374	0.110843	0.0433299	0.34245	0.925706	7.2178	11.4	60.4	0.80155
441	0.75556	0.153136	0.0615929	0.335265	0.58633	6.6799	11.4	60.4	1.2655
442	0.64653	0.0663046	0.0496295	0.300977	1.34197	10.679	11.4	60.4	0.55292
443	1.1108	0.0670099	0.0619162	0.31649	0.215779	5.0999	11.4	60.4	3.4387
444	0.86793	0.0584851	0.0340876	0.270579	0.834655	7.0105	11.4	60.4	0.88899
445	0.50227	0.129545	0.0776163	0.408825	0.691906	5.6314	11.4	60.4	1.0724
446	0.3345	0.281076	0.0869456	0.512897	0.732984	4.8788	11.4	60.4	1.0123
447	0.54109	0.115497	0.0537525	0.378841	1.20621	7.6957	11.4	60.4	0.61515
448	0.43249	0.166142	0.0967415	0.36505	1.5525	10.641	11.4	60.4	0.47794
449	0.18187	0.405811	0.0561111	0.420944	0.796864	4.7001	11.4	60.4	0.93115
450	0.38737	0.11919	0.0926513	0.382417	1.46977	7.2303	11.4	60.4	0.50484
451	0.76626	0.0841076	0.0542051	0.297533	0.665292	8.1348	11.4	60.4	1.1153
452	1.0761	0.0321159	0.0575045	0.251457	1.08753	10.049	11.4	60.4	0.68228
453	1.4083	0.0826026	0.0309408	0.276308	1.27188	10.51	11.4	60.4	0.58339
454	0.69699	0.0806275	0.0606841	0.436341	0.835906	7.7461	11.4	60.4	0.88766
455	0.43737	0.252897	0.100639	0.511838	1.74852	9.0563	11.4	60.4	0.42436
456	0.65182	0.165248	0.0841072	0.383874	0.592132	7.3587	11.4	60.4	1.2531
457	2.2383	0.0393179	0.04512	0.260464	0.398475	8.5735	11.4	60.4	1.8621
458	0.63201	0.0797632	0.0315646	0.285977	0.86251	7.6596	11.4	60.4	0.86028
459	0.39226	0.310795	0.14009	0.462119	0.742884	6.6553	11.4	60.4	0.99881
460	0.78184	0.112224	0.0971256	0.331921	1.12151	8.5716	11.4	60.4	0.66161
461	0.3581	0.185828	0.0514061	0.32351	1.71739	7.4142	11.4	60.4	0.43205
462	0.27093	0.0859487	0.0474742	0.348543	1.7347	7.1709	11.4	60.4	0.42774
463	0.56894	0.1233	0.0474441	0.363361	0.980599	7.2403	11.4	60.4	0.75668
464	1.2163	0.0744272	0.0302904	0.24207	0.480819	9.2058	11.4	60.4	1.5432
465	0.57391	0.220248	0.0623179	0.363096	0.740889	6.4591	11.4	60.4	1.0015
466	0.87293	0.0757053	0.078048	0.347997	0.405797	6.4969	11.4	60.4	1.8285
467	0.37619	0.218791	0.0707365	0.427053	0.762175	5.1176	11.4	60.4	0.97353
468	0.89142	0.0995546	0.0561447	0.381772	0.309528	6.643	11.4	60.4	2.3972
469	0.34808	0.214934	0.0764997	0.406904	0.862821	4.8184	11.4	60.4	0.85997
470	0.66122	0.196606	0.0737303	0.403046	0.595601	8.1935	11.4	60.4	1.2458
471	0.59642	0.11176	0.037667	0.296672	1.31107	8.2081	11.4	60.4	0.56595
472	0.52737	0.274305	0.0746441	0.494636	0.733057	5.478	11.4	60.4	1.0122
473	0.83921	0.192401	0.113001	0.472136	0.457657	5.5679	11.4	60.4	1.6213
474	0.7151	0.156712	0.0831684	0.39644	0.360404	4.6605	11.4	60.4	2.0588
475	1.0678	0.0660265	0.0513573	0.265017	0.606953	6.8502	11.4	60.4	1.2225
476	0.78197	0.0671672	0.0444412	0.28399	0.664042	7.9901	11.4	60.4	1.1174
477	0.72864	0.0893444	0.0502505	0.328659	0.930548	8.2462	11.4	60.4	0.79738
478	1.0193	0.0742202	0.0566473	0.274785	0.773344	9.1245	11.4	60.4	0.95947
479	0.21343	0.52644	0.041672	0.426573	1.13457	5.2028	11.4	60.4	0.65399
480	0.45097	0.157829	0.0789343	0.438874	0.465963	4.072	11.4	60.4	1.5924
481	0.29499	0.215348	0.0341096	0.390331	0.679114	4.8413	11.4	60.4	1.0926
482	0.85071	0.0997533	0.0451758	0.328725	0.601102	7.5051	11.4	60.4	1.2344
483	0.41553	0.464354	0.113157	0.519073	0.688056	6.0072	11.4	60.4	1.0784
484	0.35532	0.243775	0.0578683	0.482368	1.36465	7.1456	11.4	60.4	0.54373
485	0.48062	0.0686821	0.0582812	0.335298	0.717185	5.8958	11.4	60.4	1.0346
486	0.69282	0.110444	0.0616582	0.360745	0.496421	6.1325	11.4	60.4	1.4947
487	2.0373	0.0712318	0.0539486	0.322616	0.327941	8.4059	11.4	60.4	2.2626
488	0.80299	0.0756192	0.0492166	0.349321	0.518265	6.4801	11.4	60.4	1.4317
489	0.4375	0.0648228	0.0295027	0.279073	1.01772	6.5574	11.4	60.4	0.72908
490	0.2829	0.217384	0.048785	0.441291	2.22749	7.2087	11.4	60.4	0.33311
491	0.57222	0.156619	0.0436338	0.33947	0.68564	6.5692	11.4	60.4	1.0822
492	2.4842	0.051553	0.0844397	0.332483	0.373146	8.4088	11.4	60.4	1.9885
493	0.92351	0.0894917	0.0337346	0.27702	0.886108	8.0933	11.4	60.4	0.83737
494	0.24805	0.188659	0.0970283	0.377185	1.66959	7.5162	11.4	60.4	0.44442
495	0.69119	0.17202	0.0633073	0.35245	0.581505	7.8307	11.4	60.4	1.276
496	0.38948	0.217765	0.0724204	0.395944	0.705659	6.9723	11.4	60.4	1.0515
497	1.1289	0.0290315	0.0507658	0.211772	0.666607	10.717	11.4	60.4	1.1131
498	0.70893	0.0548824	0.0446079	0.28851	0.555472	7.8431	11.4	60.4	1.3358
499	0.43825	0.0747566	0.0532232	0.299503	1.15724	6.1576	11.4	60.4	0.64118
500	0.90951	0.097793	0.0570255	0.286424	0.821542	7.3183	11.4	60.4	0.90318
501	0.47799	0.0903344	0.0654527	0.322301	0.995439	8.1743	11.4	60.4	0.7454
502	0.43944	0.158281	0.0663903	0.399785	0.576714	5.5435	11.4	60.4	1.2866
503	0.74926	0.10128	0.1015	0.366954	0.827322	10.369	11.4	60.4	0.89687
504	0.29479	0.240083	0.0451759	0.379056	1.22422	6.8277	11.4	60.4	0.6061
505	1.046	0.141695	0.0988965	0.411291	0.486462	6.383	11.4	60.4	1.5253
506	0.53116	0.155505	0.0562324	0.378526	0.504968	5.2408	11.4	60.4	1.4694
507	0.62161	0.269421	0.0637532	0.397748	0.804301	7.2353	11.4	60.4	0.92254
508	0.56955	0.0474123	0.0576255	0.301291	1.24357	8.8253	11.4	60.4	0.59667
509	0.56101	0.248146	0.0568675	0.444901	0.965467	6.655	11.4	60.4	0.76854
510	0.69211	0.0516358	0.0517953	0.362566	0.815474	7.8558	11.4	60.4	0.9099
511	0.58406	0.154465	0.0554415	0.427947	0.666248	5.192	11.4	60.4	1.1137
512	0.38585	0.283609	0.0579303	0.442666	0.832782	5.9973	11.4	60.4	0.89099
513	0.66733	0.056957	0.0246715	0.21452	1.44386	10.71	11.4	60.4	0.5139
514	0.47162	0.163753	0.0592648	0.359387	0.927976	6.2741	11.4	60.4	0.79959
515	0.47191	0.141411	0.0325119	0.304139	0.859224	5.8234	11.4	60.4	0.86357
516	0.39104	0.137916	0.036885	0.314503	2.26233	9.7222	11.4	60.4	0.32798
517	0.43132	0.0979586	0.0317675	0.311722	1.13061	7.2397	11.4	60.4	0.65628
518	0.40643	0.144709	0.137735	0.451838	0.805218	6.3573	11.4	60.4	0.92149
519	1.1764	0.0415795	0.0733448	0.305993	1.10642	11.212	11.4	60.4	0.67063
520	0.33508	0.149411	0.084506	0.436772	0.725743	6.4322	11.4	60.4	1.0224
521	0.36038	0.112833	0.0514231	0.349106	1.99822	7.4319	11.4	60.4	0.37133
522	1.1257	0.059245	0.08064	0.320232	0.2376	6.972	11.4	60.4	3.1229
523	0.38432	0.136048	0.0347984	0.316026	0.907057	6.1331	11.4	60.4	0.81803
524	0.51091	0.142611	0.043887	0.371026	0.645779	4.9613	11.4	60.4	1.149
525	0.38933	0.158873	0.0426447	0.343907	0.870953	6.7448	11.4	60.4	0.85194
526	0.92023	0.0552202	0.0938675	0.345828	0.899557	9.4648	11.4	60.4	0.82485
527	0.45552	0.0758477	0.036853	0.324056	1.77055	6.6533	11.4	60.4	0.41908
528	0.43649	0.110955	0.0537771	0.331937	0.855706	6.9916	11.4	60.4	0.86712
529	0.54424	0.0619421	0.0424092	0.307781	1.47624	10.586	11.4	60.4	0.50263
530	0.34376	0.115184	0.0417568	0.28947	1.60909	8.3247	11.4	60.4	0.46113
531	0.83322	0.119687	0.0214922	0.275745	0.497619	5.7613	11.4	60.4	1.4911
532	1.399	0.0653444	0.0722143	0.384685	0.39586	5.8022	11.4	60.4	1.8744
533	0.88524	0.0603526	0.0479247	0.266987	0.767092	8.958	11.4	60.4	0.96729
534	1.1947	0.0626142	0.113769	0.296623	0.784513	11.45	11.4	60.4	0.94581
535	0.59534	0.188609	0.06546	0.418659	0.513104	4.9263	11.4	60.4	1.4461
536	0.73462	0.128748	0.0605922	0.392632	0.323551	4.4737	11.4	60.4	2.2933
537	0.49566	0.333444	0.0428976	0.424868	0.622066	5.7256	11.4	60.4	1.1928
538	0.62956	0.0693758	0.0418027	0.291407	1.56609	9.5033	11.4	60.4	0.47379
539	0.56349	0.0857997	0.0478072	0.303195	1.59807	8.9744	11.4	60.4	0.46431
540	0.50292	0.13106	0.0550066	0.350381	1.61783	8.4147	11.4	60.4	0.45864
541	0.28155	0.143202	0.0662332	0.336308	0.781513	7.0597	11.4	60.4	0.94944
542	0.24392	0.176589	0.0988691	0.516954	2.06065	6.8346	11.4	60.4	0.36008
543	0.67207	0.306672	0.0899393	0.491606	0.480913	5.3642	11.4	60.4	1.5429
544	0.73765	0.157704	0.0638767	0.410447	0.228681	4.3037	11.4	60.4	3.2447
545	0.61257	0.182136	0.112693	0.458328	1.00306	7.431	11.4	60.4	0.73974
546	0.42882	0.244073	0.0816777	0.530331	1.27297	7.0315	11.4	60.4	0.58289
547	0.70257	0.0532897	0.0711236	0.404172	0.350132	8.3246	11.4	60.4	2.1192
548	0.74597	0.0340381	0.0513795	0.286838	0.798665	8.058	11.4	60.4	0.92905
549	0.26687	0.278146	0.0721402	0.455811	0.472521	4.4956	11.4	60.4	1.5703
550	0.43043	0.098644	0.0347128	0.328609	1.71114	7.3952	11.4	60.4	0.43363
551	0.74145	0.109634	0.116708	0.376805	0.598725	7.8928	11.4	60.4	1.2393
552	1.1001	0.177285	0.0916702	0.364503	0.299338	8.0851	11.4	60.4	2.4788
553	0.43052	0.0373609	0.105007	0.344056	1.94608	11.307	11.4	60.4	0.38128
554	0.39985	0.235331	0.0650258	0.441126	1.11108	6.2629	11.4	60.4	0.66782
555	0.35836	0.254785	0.063397	0.371887	1.80834	7.299	11.4	60.4	0.41032
556	0.64372	0.085505	0.0517226	0.312417	0.841967	7.7674	11.4	60.4	0.88127
557	0.88444	0.043654	0.0603226	0.289735	0.941111	10.272	11.4	60.4	0.78843
558	0.99873	0.104945	0.054214	0.316242	2.00221	11.038	11.4	60.4	0.37059
559	0.73849	0.0771242	0.0343811	0.273924	1.70324	9.7417	11.4	60.4	0.43564
560	0.38525	0.149068	0.0600367	0.405993	0.835482	5.4708	11.4	60.4	0.88811
561	0.42208	0.18654	0.0832004	0.392169	0.320893	4.1516	11.4	60.4	2.3123
562	0.73457	0.0554106	0.0658884	0.25048	0.846433	9.1962	11.4	60.4	0.87662
563	0.45829	0.418609	0.0590623	0.53957	1.51182	6.7429	11.4	60.4	0.4908
564	1.0084	0.0424255	0.0323311	0.226623	0.755493	10.469	11.4	60.4	0.98214
565	0.28675	0.197997	0.0570863	0.377599	0.983003	6.922	11.4	60.4	0.75483
566	0.68398	0.132339	0.0341667	0.290745	0.425483	7.2497	11.4	60.4	1.7439
567	0.81877	0.0489967	0.0705981	0.320811	0.770149	10.383	11.4	60.4	0.96345
568	0.74491	0.120634	0.0441086	0.368295	0.478154	5.036	11.4	60.4	1.5518
569	0.48831	0.0671209	0.0547467	0.300811	1.01498	7.9278	11.4	60.4	0.73105
570	0.84393	0.0771904	0.0396994	0.30106	0.998023	8.1086	11.4	60.4	0.74347
571	0.59897	0.216689	0.149546	0.458063	0.365661	5.4925	11.4	60.4	2.0292
572	0.4493	0.197401	0.0641815	0.352765	1.0135	6.4302	11.4	60.4	0.73212
573	0.38106	0.115869	0.0519601	0.353775	1.65197	8.7305	11.4	60.4	0.44916
574	0.51309	0.0582914	0.0579241	0.328775	0.810867	7.1226	11.4	60.4	0.91507
575	0.28067	0.23899	0.118865	0.479503	2.33055	7.2674	11.4	60.4	0.31838
576	0.43536	0.0759205	0.0462216	0.317086	0.937461	6.4177	11.4	60.4	0.7915
577	0.53306	0.214785	0.0985042	0.434901	0.21954	5.2994	11.4	60.4	3.3798
578	0.75754	0.100811	0.0370648	0.35553	1.15041	6.4175	11.4	60.4	0.64499
579	0.75553	0.0256623	0.0422159	0.257185	0.900376	9.3863	11.4	60.4	0.8241
580	0.44032	0.0898742	0.0458751	0.328262	3.2591	10.348	11.4	60.4	0.22767
581	0.93813	0.0629056	0.045404	0.25505	1.26853	10.399	11.4	60.4	0.58493
582	0.64635	0.0603394	0.0267408	0.271987	0.43112	6.2027	11.4	60.4	1.7211
583	0.80577	0.0810513	0.0387609	0.325662	0.428505	6.1838	11.4	60.4	1.7316
584	0.42342	0.12995	0.0295242	0.285695	0.667206	5.9621	11.4	60.4	1.1121
585	0.64539	0.12847	0.0651082	0.373344	0.808367	7.307	11.4	60.4	0.9179
586	0.74331	0.0892368	0.046767	0.268742	0.260032	5.7927	11.4	60.4	2.8535
587	0.60048	0.160833	0.110625	0.361556	1.29302	9.3763	11.4	60.4	0.57385
588	0.7112	0.141329	0.17625	0.45553	0.397599	5.6728	11.4	60.4	1.8662
589	0.79317	0.254371	0.0661272	0.399139	0.786408	6.3017	11.4	60.4	0.94353
590	0.60391	0.0741225	0.0272026	0.287202	0.764736	7.6738	11.4	60.4	0.97027
591	0.58409	0.0701043	0.0445552	0.306821	0.426486	6.9084	11.4	60.4	1.7398
592	0.57355	0.130363	0.0763493	0.357235	0.576983	6.4326	11.4	60.4	1.286
593	0.8898	0.195778	0.0797585	0.400613	0.352109	5.7193	11.4	60.4	2.1073
594	0.51624	0.108687	0.0657759	0.364023	0.560211	4.7686	11.4	60.4	1.3245
595	0.53239	0.189421	0.0413346	0.413808	1.48133	6.6321	11.4	60.4	0.5009
596	0.41796	0.135482	0.0670801	0.378924	0.481693	5.1244	11.4	60.4	1.5404
597	0.6812	0.052457	0.0552901	0.275116	1.28592	8.9659	11.4	60.4	0.57702
598	1.0342	0.114566	0.095077	0.359619	0.294515	6.8482	11.4	60.4	2.5194
599	0.28535	0.118783	0.0549391	0.352003	2.46462	10.989	11.4	60.4	0.30106
600	0.27943	0.188361	0.0460272	0.421705	1.83477	8.4077	11.4	60.4	0.40441
601	0.25784	0.206772	0.0595963	0.444089	0.874783	3.6889	11.4	60.4	0.84821
602	0.60766	0.12622	0.0316809	0.272318	0.394031	4.6258	11.4	60.4	1.8831
603	0.68118	0.104002	0.0508269	0.328775	0.816821	6.8988	11.4	60.4	0.9084
604	0.32794	0.200116	0.0939307	0.449735	0.9017	5.8938	11.4	60.4	0.82289
605	0.72128	0.17452	0.0947591	0.439851	0.539087	6.069	11.4	60.4	1.3764
606	0.54648	0.628858	0.160381	0.626921	0.387083	5.7662	11.4	60.4	1.9169
607	0.41914	0.117349	0.0645293	0.448974	1.47712	7.6548	11.4	60.4	0.50233
608	0.66147	0.117222	0.0592684	0.331258	1.17898	9.6858	11.4	60.4	0.62936
609	0.37152	0.859536	0.0411574	0.466788	0.514456	3.6863	11.4	60.4	1.4423
610	0.5375	0.133008	0.0646211	0.349884	0.750989	7.6375	11.4	60.4	0.98803
611	0.27525	0.357815	0.0939244	0.588344	0.701191	5.162	11.4	60.4	1.0582
612	0.78241	0.0940629	0.0363191	0.315248	1.05814	9.9166	11.4	60.4	0.70123
613	0.20204	0.356457	0.0945875	0.494437	0.836565	5.8556	11.4	60.4	0.88696
614	0.60487	0.195066	0.0214144	0.289768	1.43654	7.0713	11.4	60.4	0.51652
615	0.25244	0.38394	0.102815	0.548576	1.1603	4.7735	11.4	60.4	0.63949
616	0.94727	0.112742	0.0698922	0.330646	0.716285	8.8234	11.4	60.4	1.0359
617	0.71999	0.074394	0.0542138	0.28351	1.02953	9.3285	11.4	60.4	0.72072
618	0.62865	0.267881	0.101953	0.381887	0.492042	6.679	11.4	60.4	1.508
619	0.85694	0.0843543	0.0514298	0.29702	0.420826	6.3297	11.4	60.4	1.7632
620	0.46034	0.200795	0.0771452	0.452384	0.668709	5.3446	11.4	60.4	1.1096
621	1.4029	0.0278957	0.0592274	0.226871	1.11233	10.109	11.4	60.4	0.66707
622	0.9196	0.0461093	0.0772838	0.285778	1.43743	12.524	11.4	60.4	0.5162
623	0.81229	0.18154	0.073749	0.403427	0.38024	5.8109	11.4	60.4	1.9514
624	0.60094	0.123382	0.055358	0.306474	1.59759	8.4954	11.4	60.4	0.46445
625	1.2796	0.0517185	0.0561643	0.246407	0.666068	9.0537	11.4	60.4	1.114
626	0.52686	0.0927053	0.0775068	0.403825	0.470394	6.5044	11.4	60.4	1.5774
627	0.37634	0.235099	0.0612439	0.495	1.86902	5.9547	11.4	60.4	0.397
628	0.40366	0.164091	0.0386383	0.387103	0.818208	5.011	11.4	60.4	0.90686
629	0.48154	0.17649	0.109915	0.38154	1.41771	7.9535	11.4	60.4	0.52338
630	0.67646	0.0907202	0.061851	0.34245	0.598146	8.335	11.4	60.4	1.2405
631	0.32752	0.0889056	0.0554478	0.34106	0.887815	4.9045	11.4	60.4	0.83576
632	1.1546	0.0426374	0.0649754	0.276623	0.694757	9.1487	11.4	60.4	1.068
633	0.53435	0.115083	0.137022	0.478874	1.03725	8.2458	11.4	60.4	0.71535
634	0.65897	0.106055	0.0861525	0.319305	0.94215	8.227	11.4	60.4	0.78756
635	0.23838	0.260877	0.0649211	0.486258	1.42522	5.0408	11.4	60.4	0.52062
636	0.35298	0.203825	0.0617247	0.414868	1.00451	7.1336	11.4	60.4	0.73867
637	0.70793	0.0632997	0.104992	0.407831	1.21365	9.4105	11.4	60.4	0.61138
638	0.63767	0.218974	0.0872312	0.411937	0.467667	5.172	11.4	60.4	1.5866
639	2.3168	0.0817285	0.0904351	0.275728	0.407334	10.203	11.4	60.4	1.8216
640	0.82539	0.0642334	0.0560812	0.306192	0.594028	5.9837	11.4	60.4	1.2491
641	0.5229	0.157487	0.0563853	0.367235	0.620401	6.242	11.4	60.4	1.196
642	0.30194	0.19096	0.0927618	0.493526	0.774781	4.6305	11.4	60.4	0.95769
643	0.49344	0.0885778	0.0565915	0.333924	1.35224	9.3508	11.4	60.4	0.54872
644	0.80807	0.0808593	0.0751809	0.325911	1.51274	10.289	11.4	60.4	0.4905
645	0.55747	0.0553328	0.0297181	0.274189	0.76468	7.5084	11.4	60.4	0.97034
646	1.124	0.0847765	0.0708759	0.363891	1.35795	8.498	11.4	60.4	0.54641
647	0.93382	0.143373	0.0922059	0.39553	0.771574	7.5235	11.4	60.4	0.96167
648	0.51733	0.191043	0.073324	0.405993	1.10443	6.7425	11.4	60.4	0.67184
649	0.5514	0.217947	0.127176	0.526954	0.29385	4.1369	11.4	60.4	2.5251
650	0.86874	0.129672	0.0777081	0.401871	0.554228	7.4381	11.4	60.4	1.3388
651	1.4711	0.0934934	0.0710457	0.31505	0.195587	4.9794	11.4	60.4	3.7937
652	0.5278	0.199387	0.0792303	0.420745	2.07628	8.2566	11.4	60.4	0.35737
653	0.46366	0.105285	0.0407563	0.359785	0.70086	6.1252	11.4	60.4	1.0587
654	0.81801	0.0937964	0.119282	0.370579	0.566499	8.511	11.4	60.4	1.3098
655	0.43104	0.148146	0.0544647	0.419735	0.959909	8.1701	11.4	60.4	0.77299
656	0.63045	0.0790745	0.069515	0.341457	1.12339	10.235	11.4	60.4	0.6605
657	0.6701	0.17702	0.106293	0.36952	0.770101	7.5698	11.4	60.4	0.96351
658	0.37566	0.221242	0.0657855	0.512053	1.07656	6.3327	11.4	60.4	0.68923
659	0.54723	0.192964	0.0444034	0.374851	0.576132	4.9212	11.4	60.4	1.2879
660	0.58111	0.072601	0.0227833	0.256407	2.08614	10.31	11.4	60.4	0.35568
661	0.60567	0.0650182	0.0320815	0.258742	0.890885	6.6314	11.4	60.4	0.83288
662	0.47858	0.337914	0.0469185	0.433791	0.666786	5.3729	11.4	60.4	1.1128
663	0.7404	0.111046	0.0814406	0.360596	1.97016	10.906	11.4	60.4	0.37662
664	0.31656	0.170298	0.0636943	0.375977	0.799061	5.8809	11.4	60.4	0.92859
665	0.79205	0.0685927	0.0775364	0.347219	0.548289	5.6975	11.4	60.4	1.3533
666	0.50733	0.122977	0.0430747	0.356341	0.922289	7.0045	11.4	60.4	0.80452
667	1.3178	0.220199	0.105122	0.458146	0.238332	4.7423	11.4	60.4	3.1133
668	0.7028	0.10282	0.049249	0.318411	0.69606	8.0332	11.4	60.4	1.066
669	0.91471	0.0953891	0.0427157	0.321523	0.683367	7.6785	11.4	60.4	1.0858
670	0.66311	0.0834983	0.0288419	0.305066	1.54009	8.0069	11.4	60.4	0.48179
671	0.31797	0.160449	0.050299	0.386275	0.97692	5.5987	11.4	60.4	0.75953
672	0.82075	0.0371192	0.0604199	0.293278	1.12557	12.012	11.4	60.4	0.65922
673	0.5437	0.077298	0.0502416	0.325795	0.657277	6.3587	11.4	60.4	1.1289
674	0.38739	0.266606	0.110818	0.430844	1.15896	7.9048	11.4	60.4	0.64023
675	1.063	0.0274421	0.0402179	0.277881	0.677131	9.2035	11.4	60.4	1.0958
676	0.96675	0.114412	0.0550506	0.346838	0.33431	7.1106	11.4	60.4	2.2195
677	0.57956	0.0686606	0.0893868	0.327947	0.901843	9.3623	11.4	60.4	0.82276
678	0.38436	0.0846987	0.0788332	0.375033	1.06969	8.6924	11.4	60.4	0.69366
679	0.50262	0.242517	0.0454695	0.476821	0.580095	4.1993	11.4	60.4	1.2791
680	0.2773	0.47957	0.11489	0.520712	0.544507	4.4973	11.4	60.4	1.3627
681	0.39707	0.0596225	0.0492795	0.302169	0.98965	7.9922	11.4	60.4	0.74976
682	0.52942	0.206954	0.071662	0.417599	0.366927	5.0493	11.4	60.4	2.0222
683	0.67719	0.147776	0.0610429	0.317268	0.517434	6.5467	11.4	60.4	1.434
684	1.1667	0.0976656	0.0405848	0.302003	0.45541	7.8933	11.4	60.4	1.6293
685	0.46474	0.103568	0.032858	0.323874	0.263307	3.9318	11.4	60.4	2.818
686	0.39811	0.108967	0.0865806	0.349272	1.46617	8.8787	11.4	60.4	0.50608
687	0.61047	0.18447	0.148639	0.480066	0.463142	6.3377	11.4	60.4	1.6021
688	0.57259	0.0765993	0.0501403	0.342053	0.496587	5.5538	11.4	60.4	1.4942
689	0.39235	0.151662	0.0621213	0.408377	0.856151	5.5176	11.4	60.4	0.86667
690	0.64349	0.108497	0.0449897	0.332881	0.41471	6.439	11.4	60.4	1.7892
691	0.40635	0.088654	0.0708359	0.330232	1.48299	8.9846	11.4	60.4	0.50034
692	0.69917	0.0619454	0.122616	0.368063	0.750663	6.8954	11.4	60.4	0.98846
693	0.68996	0.0705298	0.0332267	0.308444	0.827266	7.705	11.4	60.4	0.89693
694	1.037	0.0394768	0.0251466	0.24543	1.54419	10.469	11.4	60.4	0.48051
695	0.61893	0.0654321	0.024892	0.261374	1.35002	8.049	11.4	60.4	0.54962
696	0.96346	0.134349	0.0740663	0.386871	0.205683	5.4688	11.4	60.4	3.6075
697	1.0709	0.0525149	0.0252078	0.266788	0.465233	6.6186	11.4	60.4	1.5949
698	0.46231	0.104132	0.0411166	0.33144	1.15776	7.8961	11.4	60.4	0.64089
699	0.36609	0.290116	0.0675599	0.375877	0.712708	5.2555	11.4	60.4	1.0411
700	0.50676	0.158116	0.104521	0.403825	1.18027	9.4903	11.4	60.4	0.62867
701	0.35425	0.226672	0.0777942	0.431772	1.08397	6.2026	11.4	60.4	0.68452
702	0.22817	0.442616	0.0644053	0.552301	1.23072	5.4981	11.4	60.4	0.6029
703	0.46881	0.263245	0.0745814	0.404487	0.987884	5.8001	11.4	60.4	0.7511
704	0.53561	0.302202	0.0743806	0.438791	0.430195	5.3097	11.4	60.4	1.7248
705	0.65017	0.192053	0.119176	0.489404	0.652308	7.485	11.4	60.4	1.1375
706	0.33434	0.135974	0.0897201	0.387517	1.00837	6.3685	11.4	60.4	0.73584
707	0.30824	0.124427	0.0259716	0.287599	1.03908	6.5119	11.4	60.4	0.71409
708	0.58461	0.166109	0.0598021	0.38543	0.203338	3.9323	11.4	60.4	3.6491
709	0.34657	0.0825364	0.0234553	0.281109	1.18383	7.2794	11.4	60.4	0.62678
710	0.8608	0.0557103	0.0411226	0.307334	1.9416	11.065	11.4	60.4	0.38216
711	0.89588	0.109444	0.0522314	0.311308	0.349818	6.2763	11.4	60.4	2.1211
712	0.30108	0.252384	0.102944	0.448576	0.743837	4.7164	11.4	60.4	0.99753
713	0.33154	0.151053	0.0603732	0.401308	1.3117	8.6174	11.4	60.4	0.56568
714	0.98768	0.0819205	0.0510382	0.327682	0.738162	8.4374	11.4	60.4	1.0052
715	0.75081	0.122646	0.0883258	0.351474	0.598435	8.582	11.4	60.4	1.2399
716	0.26594	0.446258	0.0604079	0.49351	0.842406	4.0517	11.4	60.4	0.88081
717	0.98467	0.186242	0.0569627	0.346755	0.62616	8.0112	11.4	60.4	1.185
718	0.69298	0.0411987	0.0487883	0.298013	1.39165	8.8801	11.4	60.4	0.53318
719	1.1137	0.0797334	0.0983218	0.369222	0.259151	6.9295	11.4	60.4	2.8632
720	0.9891	0.109573	0.0539205	0.354967	0.418335	5.5002	11.4	60.4	1.7737
721	0.73176	0.154086	0.0632384	0.383377	0.590482	7.2194	11.4	60.4	1.2566
722	1.6353	0.0287699	0.0823984	0.234785	0.295006	9.1552	11.4	60.4	2.5152
723	0.48834	0.0999421	0.0399398	0.294056	1.52728	8.0908	11.4	60.4	0.48583
724	0.50068	0.138338	0.0703037	0.381026	1.06732	7.1723	11.4	60.4	0.6952
725	0.79416	0.033957	0.0533198	0.252947	1.05407	9.6727	11.4	60.4	0.70394
726	0.85835	0.133631	0.072951	0.385944	0.770045	7.8312	11.4	60.4	0.96358
727	0.26013	0.366772	0.0674594	0.432897	0.670401	4.0948	11.4	60.4	1.1068
728	0.52511	0.0661275	0.034563	0.294603	0.59498	7.4408	11.4	60.4	1.2471
729	0.73152	0.260099	0.0575901	0.449305	0.7514	6.9013	11.4	60.4	0.98749
730	0.30143	0.298146	0.0544838	0.381192	0.538618	4.6608	11.4	60.4	1.3776
731	0.76828	0.0360017	0.0279395	0.24154	1.68079	11.478	11.4	60.4	0.44146
732	0.82834	0.122275	0.0447356	0.349073	0.712571	7.4029	11.4	60.4	1.0413
733	0.7117	0.335447	0.147793	0.556374	0.739633	8.7194	11.4	60.4	1.0032
734	0.58867	0.0895844	0.0899777	0.382732	0.583104	6.8223	11.4	60.4	1.2725
735	0.34863	0.259189	0.0677999	0.41101	0.699208	4.714	11.4	60.4	1.0612
736	1.2733	0.0464669	0.0497139	0.316209	0.327132	6.0201	11.4	60.4	2.2682
737	0.42721	0.119247	0.0715954	0.339189	0.91492	7.3644	11.4	60.4	0.811
738	0.2037	0.435563	0.0938064	0.571126	1.08351	5.5692	11.4	60.4	0.68481
739	0.95951	0.207417	0.045365	0.370579	0.190174	4.0575	11.4	60.4	3.9017
740	1.2814	0.0172649	0.033169	0.193791	0.372322	9.142	11.4	60.4	1.9929
741	0.53167	0.0994536	0.0538793	0.321424	0.953311	6.8846	11.4	60.4	0.77834
742	0.60723	0.15573	0.046939	0.327815	0.721018	5.7825	11.4	60.4	1.0291
743	1.0604	0.0649222	0.0530579	0.296755	0.216782	5.724	11.4	60.4	3.4228
744	0.49215	0.173427	0.0400099	0.345795	0.626319	5.1773	11.4	60.4	1.1847
745	0.57143	0.236457	0.0431924	0.332997	0.681422	5.9129	11.4	60.4	1.0889
746	0.21922	0.72149	0.136672	0.593543	0.58522	4.5541	11.4	60.4	1.2679
747	0.73775	0.113068	0.118287	0.401821	0.613883	7.9065	11.4	60.4	1.2087
748	0.50073	0.204603	0.103866	0.443262	0.946513	6.5312	11.4	60.4	0.78393
749	0.65108	0.111379	0.0647354	0.324404	0.400475	6.2048	11.4	60.4	1.8528
750	0.88104	0.0580414	0.0577393	0.316159	0.901612	8.0063	11.4	60.4	0.82297
751	0.46475	0.133644	0.0723501	0.422715	0.567365	5.4697	11.4	60.4	1.3078
752	0.85615	0.148185	0.0504532	0.338675	1.07577	8.7449	11.4	60.4	0.68974
753	0.52492	0.0825232	0.0518512	0.326556	0.590764	6.314	11.4	60.4	1.256
754	0.38503	0.147392	0.0959114	0.391474	1.00337	6.5504	11.4	60.4	0.73951
755	1.6043	0.0477401	0.0512404	0.289139	0.355688	5.8932	11.4	60.4	2.0861
756	0.37606	0.201755	0.0673818	0.421689	0.713393	5.5765	11.4	60.4	1.0401
757	0.57153	0.044053	0.0380386	0.271921	1.86498	8.5412	11.4	60.4	0.39786
758	0.56047	0.463361	0.177887	0.541341	0.624211	5.6225	11.4	60.4	1.1887
759	0.24239	0.149333	0.0349438	0.330662	1.60107	5.253	11.4	60.4	0.46344
760	0.4194	0.162672	0.0458724	0.353692	0.852952	5.3809	11.4	60.4	0.86992
761	0.25427	0.227798	0.0661618	0.469305	1.1202	4.6993	11.4	60.4	0.66238
762	0.53895	0.195315	0.111146	0.501209	2.43582	9.5706	11.4	60.4	0.30462
763	1.3931	0.0769983	0.0609025	0.338427	0.257407	6.5459	11.4	60.4	2.8826
764	0.82897	0.158257	0.0531364	0.361954	0.580231	7.0665	11.4	60.4	1.2788
765	0.97962	0.0786341	0.0581121	0.34548	0.369983	5.6815	11.4	60.4	2.0055
766	0.35347	0.207384	0.059334	0.351656	0.889539	6.0809	11.4	60.4	0.83414
767	0.40424	0.201921	0.052792	0.425662	0.849233	6.5114	11.4	60.4	0.87373
768	0.66639	0.0666705	0.0249051	0.255315	0.749101	8.5239	11.4	60.4	0.99052
769	0.41471	0.175911	0.0867489	0.389172	0.553855	6.2593	11.4	60.4	1.3397
770	0.30371	0.497301	0.0773273	0.545596	0.634948	3.27	11.4	60.4	1.1686
771	0.73373	0.054048	0.041219	0.237864	1.0592	13.037	11.4	60.4	0.70053
772	1.2269	0.0462351	0.0239482	0.247401	0.366221	7.8011	11.4	60.4	2.0261
773	0.33702	0.52856	0.0546221	0.420844	1.40706	5.854	11.4	60.4	0.52734
774	0.34599	0.278526	0.062838	0.498262	0.875651	5.9429	11.4	60.4	0.84737
775	0.43412	0.0967964	0.0818608	0.356556	0.396156	4.9105	11.4	60.4	1.873
776	0.32926	0.199652	0.0688732	0.385232	0.788816	4.9585	11.4	60.4	0.94065
777	0.6313	0.146167	0.0767829	0.371391	0.596703	6.9667	11.4	60.4	1.2435
778	0.82206	0.309288	0.0346934	0.367566	0.336447	6.5676	11.4	60.4	2.2054
779	0.80157	0.0531159	0.0636522	0.328593	1.34545	8.2632	11.4	60.4	0.55149
780	0.46727	0.0704719	0.0461239	0.313113	2.13938	9.5288	11.4	60.4	0.34683
781	1.2285	0.104568	0.0834068	0.374205	0.435293	6.5702	11.4	60.4	1.7046
782	1.1374	0.0814735	0.0432425	0.27543	0.766767	7.1079	11.4	60.4	0.9677
783	1.0779	0.0980281	0.0867862	0.40548	0.32797	6.323	11.4	60.4	2.2624
784	0.37077	0.176142	0.0631995	0.397997	0.930116	5.9269	11.4	60.4	0.79775
785	0.21504	0.123834	0.079941	0.393113	2.19553	7.6498	11.4	60.4	0.33796
786	1.1656	0.0742185	0.063997	0.389669	0.341134	8.3883	11.4	60.4	2.1751
787	0.22688	0.196821	0.0653798	0.447268	1.51225	5.4567	11.4	60.4	0.49066
788	0.85687	0.0860646	0.0472831	0.330381	1.67559	11.186	11.4	60.4	0.44283
789	0.6145	0.266093	0.142495	0.485132	0.406821	6.8742	11.4	60.4	1.8239
790	0.19246	0.633361	0.119167	0.56952	1.05785	5.3764	11.4	60.4	0.70142
791	0.70494	0.152828	0.0546557	0.367732	0.386177	5.2716	11.4	60.4	1.9214
792	0.47551	0.154685	0.0569279	0.33856	0.97946	8.189	11.4	60.4	0.75756
793	0.46217	0.164982	0.0699831	0.392781	0.79422	7.4152	11.4	60.4	0.93425
794	0.60887	0.0650414	0.0626655	0.325861	0.54833	6.3652	11.4	60.4	1.3532
795	0.6277	0.137253	0.0545294	0.351589	0.828911	7.5509	11.4	60.4	0.89515
796	0.69758	0.0602351	0.0753422	0.311474	0.511689	7.4498	11.4	60.4	1.4501
797	1.346	0.0455861	0.0512747	0.274702	0.7167	8.4505	11.4	60.4	1.0353
798	0.62237	0.0926921	0.0828342	0.320497	0.646623	8.4925	11.4	60.4	1.1475
799	0.49742	0.217285	0.101666	0.430679	0.53897	5.7388	11.4	60.4	1.3767
800	0.51916	0.400927	0.046303	0.49053	0.139351	3.242	11.4	60.4	5.3247
801	0.32909	0.196225	0.0910782	0.463411	1.99104	8.6572	11.4	60.4	0.37267
802	0.40532	0.327417	0.0587732	0.480215	0.984947	4.4879	11.4	60.4	0.75334
803	0.28246	0.162904	0.0477178	0.359735	1.71165	6.047	11.4	60.4	0.4335
804	0.78445	0.177086	0.0703592	0.383874	0.904382	8.0625	11.4	60.4	0.82045
805	0.5022	0.279586	0.0834503	0.388825	0.863353	8.4046	11.4	60.4	0.85944
806	0.74506	0.231258	0.0878767	0.394901	0.422239	6.3194	11.4	60.4	1.7573
807	0.86466	0.0709073	0.0793773	0.320679	0.347541	6.4655	11.4	60.4	2.135
808	0.89364	0.0471672	0.0413838	0.262152	1.18421	10.174	11.4	60.4	0.62658
809	0.57368	0.144157	0.0979592	0.413079	0.840984	6.0865	11.4	60.4	0.8823
810	1.2069	0.0876109	0.0718171	0.35452	0.450024	5.3992	11.4	60.4	1.6488
811	0.74663	0.114394	0.0810221	0.351838	1.16485	7.6838	11.4	60.4	0.63699
812	1.0964	0.0829685	0.055316	0.301937	0.202147	6.3619	11.4	60.4	3.6706
813	0.35646	0.206175	0.0457713	0.425381	1.14005	6.161	11.4	60.4	0.65085
814	0.52811	0.186026	0.0829654	0.379172	0.755239	9.0027	11.4	60.4	0.98247
815	0.69984	0.0995546	0.0518773	0.372947	1.13921	10.015	11.4	60.4	0.65133
816	0.43669	0.213874	0.0579829	0.353907	0.520264	4.1908	11.4	60.4	1.4262
817	0.37184	0.241275	0.0500601	0.35548	1.15695	6.991	11.4	60.4	0.64134
818	0.60876	0.105409	0.0711085	0.362202	1.32649	7.4674	11.4	60.4	0.55937
819	0.97922	0.0284139	0.0549835	0.281457	1.68755	11.597	11.4	60.4	0.43969
820	1.2179	0.120003	0.0573751	0.348907	0.747125	7.8931	11.4	60.4	0.99314
821	0.71514	0.131353	0.0309451	0.314768	0.547319	5.7599	11.4	60.4	1.3557
822	0.89702	0.105161	0.0578426	0.326821	1.09219	9.7981	11.4	60.4	0.67937
823	0.35964	0.609768	0.128551	0.569967	0.549915	4.341	11.4	60.4	1.3493
824	0.32445	0.203328	0.0615589	0.412417	1.31274	5.6775	11.4	60.4	0.56523
825	0.61554	0.15297	0.103774	0.413825	1.11665	8.7216	11.4	60.4	0.66449
826	0.35726	0.215381	0.102369	0.545397	0.940514	4.2985	11.4	60.4	0.78893
827	0.68735	0.0861192	0.0566771	0.337152	0.241607	5.2202	11.4	60.4	3.0711
828	0.6004	0.078303	0.0860989	0.287533	2.02026	14.726	11.4	60.4	0.36728
829	1.2112	0.0468593	0.0888021	0.330116	0.823493	11.903	11.4	60.4	0.90104
830	0.80174	0.0837964	0.0606195	0.307417	0.624474	9.3261	11.4	60.4	1.1882
831	0.44331	0.17303	0.091974	0.458543	1.19469	7.2884	11.4	60.4	0.62108
832	1.1085	0.172831	0.0966664	0.465331	0.319126	5.769	11.4	60.4	2.3251
833	1.0149	0.102407	0.0659832	0.310762	0.405731	7.1169	11.4	60.4	1.8288
834	0.53838	0.0564669	0.0754324	0.319421	1.25737	9.8354	11.4	60.4	0.59012
835	1.0651	0.061149	0.0518612	0.244189	0.669192	8.058	11.4	60.4	1.1088
836	0.66952	0.170232	0.0497942	0.38154	1.00582	5.483	11.4	60.4	0.73771
837	0.61182	0.131659	0.083142	0.392897	0.924069	7.2993	11.4	60.4	0.80297
838	0.31678	0.369205	0.0729139	0.482053	0.548695	4.9753	11.4	60.4	1.3523
839	0.45706	0.0805596	0.0426264	0.32048	0.75695	6.0363	11.4	60.4	0.98025
840	0.27432	0.327682	0.104482	0.44957	0.839661	4.8606	11.4	60.4	0.88369
841	0.29104	0.155141	0.057012	0.398709	0.840089	6.9861	11.4	60.4	0.88324
842	0.66916	0.0974056	0.0954183	0.393162	0.531252	6.1501	11.4	60.4	1.3967
843	0.91127	0.165387	0.0389132	0.310348	0.290161	5.5573	11.4	60.4	2.5572
844	0.36856	0.439106	0.0578451	0.491076	1.05724	7.2628	11.4	60.4	0.70183
845	0.38821	0.0935695	0.0308157	0.350728	0.532702	4.0119	11.4	60.4	1.3929
846	0.53495	0.117329	0.0428925	0.30255	1.15309	7.4411	11.4	60.4	0.64349
847	0.29681	0.317417	0.0317733	0.365066	1.25966	5.9494	11.4	60.4	0.58905
848	0.90406	0.157053	0.0587223	0.369685	0.432174	5.9566	11.4	60.4	1.7169
849	0.62736	0.107558	0.0776926	0.411424	0.85414	7.0763	11.4	60.4	0.86871
850	0.5387	0.124391	0.0832488	0.418046	0.718574	6.7731	11.4	60.4	1.0326
851	1.0516	0.0576159	0.0351675	0.277831	0.932571	9.5057	11.4	60.4	0.79565
852	0.32714	0.159442	0.0693176	0.4025	1.77985	8.2928	11.4	60.4	0.41689
853	0.26736	0.283874	0.0745251	0.436738	0.54748	4.786	11.4	60.4	1.3553
854	0.48806	0.189156	0.0623601	0.368791	0.628175	6.3749	11.4	60.4	1.1812
855	0.92544	0.0588642	0.064022	0.309172	0.742497	8.2088	11.4	60.4	0.99933
856	0.53399	0.222533	0.0609569	0.395579	0.456419	5.7898	11.4	60.4	1.6257
857	0.61537	0.116791	0.0797544	0.463079	0.827617	7.4887	11.4	60.4	0.89655
858	0.46696	0.221639	0.0781814	0.430579	0.774288	6.1166	11.4	60.4	0.9583
859	0.48338	0.0798344	0.0305519	0.317831	0.703718	5.677	11.4	60.4	1.0544
860	0.56284	0.154603	0.0262621	0.291142	0.59398	5.8811	11.4	60.4	1.2492
861	0.28872	0.162137	0.0367609	0.361954	1.33326	7.2917	11.4	60.4	0.55653
862	0.45282	0.106841	0.0641407	0.368394	1.12499	7.0697	11.4	60.4	0.65956
863	0.98588	0.150684	0.0515275	0.335149	0.570331	7.5535	11.4	60.4	1.301
864	0.41795	0.12406	0.0754314	0.451738	1.82278	9.3236	11.4	60.4	0.40707
865	0.34062	0.133161	0.0249632	0.295662	0.908579	5.7743	11.4	60.4	0.81666
866	0.54314	0.0934454	0.0596351	0.346457	1.07292	8.0476	11.4	60.4	0.69157
867	0.58827	0.0844669	0.115719	0.312732	3.54634	12.917	11.4	60.4	0.20923
868	0.64196	0.133331	0.0952884	0.444834	0.722422	10.112	11.4	60.4	1.0271
869	0.60466	0.114596	0.0602245	0.356242	0.786542	5.4153	11.4	60.4	0.94337
870	0.67456	0.0622765	0.076096	0.279023	1.06571	11.038	11.4	60.4	0.69625
871	1.3661	0.0788195	0.0598702	0.3575	0.213194	5.8593	11.4	60.4	3.4804
872	0.96389	0.0751987	0.0670703	0.336805	0.239116	5.0835	11.4	60.4	3.1031
873	0.7287	0.10106	0.107387	0.369023	0.921487	10.162	11.4	60.4	0.80522
874	0.70766	0.0744702	0.0795782	0.35303	0.183052	4.7769	11.4	60.4	4.0535
875	0.33191	0.200099	0.0711611	0.466325	0.856803	4.4098	11.4	60.4	0.86601
876	0.63362	0.178079	0.0520242	0.40457	0.513637	5.2463	11.4	60.4	1.4446
877	0.64527	0.291755	0.0851058	0.51856	0.342551	5.7374	11.4	60.4	2.1661
878	1.1467	0.0509801	0.0518314	0.279437	0.685007	9.7429	11.4	60.4	1.0832
879	0.82192	0.049351	0.0316275	0.224636	0.526839	7.2828	11.4	60.4	1.4084
880	1.4653	0.0570695	0.0944358	0.321126	0.464447	8.7727	11.4	60.4	1.5976
881	1.0672	0.0629139	0.0586203	0.350116	0.588375	8.6986	11.4	60.4	1.2611
882	0.74522	0.202334	0.0932901	0.420563	0.293026	6.1493	11.4	60.4	2.5322
883	0.44269	0.167185	0.0604417	0.32404	0.968289	5.7506	11.4	60.4	0.7663
884	0.52723	0.149828	0.0965837	0.455331	0.761197	6.9252	11.4	60.4	0.97478
885	0.66936	0.184785	0.0885232	0.414536	0.433969	5.6438	11.4	60.4	1.7098
886	0.62327	0.051101	0.0246979	0.271954	0.855351	5.9897	11.4	60.4	0.86748
887	0.51799	0.152531	0.0674	0.343179	1.24178	8.857	11.4	60.4	0.59753
888	0.6197	0.0857831	0.0794337	0.354305	0.575283	6.6438	11.4	60.4	1.2898
889	0.4147	0.067005	0.0617623	0.313725	1.93633	8.6463	11.4	60.4	0.3832
890	0.46816	0.0894636	0.0440966	0.288295	1.16757	7.3987	11.4	60.4	0.63551
891	0.38551	0.17303	0.076229	0.445132	0.680484	6.0007	11.4	60.4	1.0904
892	0.76077	0.0572318	0.0390489	0.300546	1.1316	9.7871	11.4	60.4	0.65571
893	0.50726	0.281159	0.0843575	0.505033	1.30377	8.4608	11.4	60.4	0.56912
894	0.24539	0.177897	0.035892	0.366474	0.973115	5.6812	11.4	60.4	0.7625
895	0.42756	0.264719	0.0603723	0.46293	0.647809	5.0733	11.4	60.4	1.1454
896	0.66472	0.0422699	0.0273146	0.266391	0.780732	6.8144	11.4	60.4	0.95039
897	0.93951	0.105363	0.102748	0.364205	0.490838	6.9278	11.4	60.4	1.5117
898	0.34133	0.312036	0.0527366	0.422136	1.58473	6.7457	11.4	60.4	0.46822
899	0.78838	0.0742881	0.0524109	0.292682	1.34816	12.282	11.4	60.4	0.55038
900	0.34872	0.25255	0.0490214	0.32346	0.931716	6.5685	11.4	60.4	0.79638
901	0.65325	0.113303	0.092971	0.381424	0.854543	6.6598	11.4	60.4	0.8683
902	0.76769	0.278444	0.240086	0.569834	0.332437	5.324	11.4	60.4	2.232
903	0.83354	0.107571	0.0441693	0.293195	0.466461	6.3955	11.4	60.4	1.5907
904	2.0035	0.144641	0.12518	0.41894	0.199597	6.5265	11.4	60.4	3.7175
905	0.66667	0.154884	0.0650149	0.431043	0.20255	4.7049	11.4	60.4	3.6633
906	1.1368	0.125791	0.112794	0.414189	0.278069	6.4599	11.4	60.4	2.6684
907	0.89567	0.201772	0.0519214	0.414868	0.263055	4.6092	11.4	60.4	2.8207
908	0.38605	0.298642	0.113991	0.51298	1.19195	8.1238	11.4	60.4	0.62251
909	0.54273	0.18404	0.0808613	0.433195	0.381511	4.813	11.4	60.4	1.9449
910	0.54417	0.101488	0.17861	0.422715	0.969719	8.5825	11.4	60.4	0.76517
911	0.5903	0.0629901	0.0534917	0.348841	1.48739	9.0463	11.4	60.4	0.49886
912	0.54894	0.176921	0.0450829	0.352533	0.415454	5.6705	11.4	60.4	1.786
913	0.86116	0.142076	0.122206	0.447483	0.557853	7.3783	11.4	60.4	1.3301
914	0.26022	0.324089	0.0771064	0.452268	0.797489	4.5414	11.4	60.4	0.93042
915	1.2396	0.0380215	0.0383421	0.229983	0.642702	9.6104	11.4	60.4	1.1545
916	0.54737	0.110775	0.0736272	0.316474	1.68166	9.7638	11.4	60.4	0.44123
917	1.1713	0.132204	0.0906882	0.333228	0.981663	9.2268	11.4	60.4	0.75586
918	0.60879	0.0758974	0.0390643	0.261474	0.616997	6.4476	11.4	60.4	1.2026
919	0.76048	0.148222	0.0470076	0.343543	0.239711	5.021	11.4	60.4	3.0954
920	0.45275	0.0864934	0.0854913	0.367318	1.47992	7.5915	11.4	60.4	0.50138
921	0.31827	0.297599	0.0633927	0.425298	0.688184	5.0151	11.4	60.4	1.0782
922	0.69884	0.111235	0.0902843	0.412699	0.678741	7.3309	11.4	60.4	1.0932
923	1.2067	0.062894	0.0826275	0.300894	0.674055	9.5209	11.4	60.4	1.1008
924	0.53302	0.0820149	0.0516883	0.399735	1.44589	7.08	11.4	60.4	0.51318
925	0.2205	0.311887	0.162215	0.576904	0.943144	4.8155	11.4	60.4	0.78673
926	1.1379	0.0467219	0.0413741	0.291076	0.46608	9.6733	11.4	60.4	1.592
927	0.56276	0.0781291	0.0532384	0.348825	0.62924	6.1081	11.4	60.4	1.1792
928	0.69585	0.0767649	0.038177	0.288228	1.34863	9.5541	11.4	60.4	0.55019
929	0.58282	0.170844	0.0533723	0.382748	0.874959	6.9179	11.4	60.4	0.84804
930	0.6451	0.100859	0.0377699	0.338262	1.23733	6.7452	11.4	60.4	0.59968
931	0.28238	0.113219	0.0357358	0.324636	4.43276	8.2865	11.4	60.4	0.16739
932	0.49462	0.369702	0.0875377	0.537285	0.70212	5.0453	11.4	60.4	1.0568
933	0.66317	0.119651	0.0448959	0.337798	0.608496	5.824	11.4	60.4	1.2194
934	0.35391	0.118031	0.0346679	0.328825	0.824316	4.977	11.4	60.4	0.90014
935	0.67919	0.280315	0.0713365	0.372848	0.449942	5.5878	11.4	60.4	1.6491
936	0.65708	0.110303	0.0700778	0.314354	0.740297	5.693	11.4	60.4	1.0023
937	0.43222	0.212897	0.0674765	0.443709	0.737281	5.8542	11.4	60.4	1.0064
938	0.9928	0.0786474	0.0739323	0.332185	0.407133	5.9467	11.4	60.4	1.8225
939	1.3396	0.0228063	0.0458784	0.246275	0.737721	9.9858	11.4	60.4	1.0058
940	0.4448	0.444371	0.0975681	0.502682	0.303563	3.6908	11.4	60.4	2.4443
941	0.52633	0.168079	0.132256	0.438543	0.708692	6.9718	11.4	60.4	1.047
942	1.0227	0.0417417	0.0334501	0.241225	0.993307	12.377	11.4	60.4	0.747
943	0.65111	0.0817897	0.0399717	0.282682	0.578738	6.8952	11.4	60.4	1.2821
944	1.005	0.0774818	0.0709301	0.353278	0.458053	8.1715	11.4	60.4	1.6199
945	1.154	0.0908775	0.062801	0.331689	0.377723	7.1215	11.4	60.4	1.9644
946	1.9124	0.0571556	0.146112	0.359503	0.239324	8.5063	11.4	60.4	3.1004
947	0.78214	0.248295	0.108942	0.454238	0.284455	4.6112	11.4	60.4	2.6085
948	0.6025	0.145844	0.116483	0.436507	0.278372	4.5574	11.4	60.4	2.6655
949	0.22555	0.25707	0.0623875	0.412235	1.50651	6.2618	11.4	60.4	0.49253
950	0.88905	0.316275	0.132983	0.439685	0.249563	5.5987	11.4	60.4	2.9732
951	0.27803	0.124828	0.0952908	0.422318	1.03057	6.8548	11.4	60.4	0.71999
952	0.69103	0.142495	0.0714308	0.375	1.54246	10.182	11.4	60.4	0.48105
953	0.39856	0.154061	0.0387527	0.334238	1.13853	6.023	11.4	60.4	0.65172
954	0.887	0.0715877	0.0434358	0.29293	0.544787	6.9634	11.4	60.4	1.362
955	0.85466	0.105328	0.0458673	0.270795	1.88158	14.558	11.4	60.4	0.39435
956	0.59553	0.100825	0.104137	0.405414	0.945006	8.3724	11.4	60.4	0.78518
957	0.43286	0.17596	0.0908376	0.402848	2.15942	7.9897	11.4	60.4	0.34361
958	0.56716	0.107151	0.053682	0.346341	0.616279	5.726	11.4	60.4	1.204
959	0.80409	0.143187	0.0660342	0.385745	0.617048	6.3098	11.4	60.4	1.2025
960	1.2046	0.0725116	0.0746065	0.280679	0.553773	10.544	11.4	60.4	1.3399
961	0.59044	0.183659	0.146041	0.511904	0.473788	5.52	11.4	60.4	1.5661
962	0.52279	0.310877	0.104172	0.47303	0.475458	5.4001	11.4	60.4	1.5606
963	0.67757	0.0381788	0.0855786	0.286523	1.28585	8.7544	11.4	60.4	0.57705
964	0.27415	0.255298	0.053112	0.445414	1.22011	5.6112	11.4	60.4	0.60814
965	0.32331	0.094995	0.0767123	0.370944	1.35654	8.1995	11.4	60.4	0.54698
966	0.54766	0.0835513	0.068534	0.335281	0.63806	7.6478	11.4	60.4	1.1629
967	0.74249	0.0421093	0.089841	0.29043	1.27107	9.89	11.4	60.4	0.58376
968	0.38688	0.146412	0.113781	0.491904	0.873157	7.305	11.4	60.4	0.84979
969	0.46769	0.0928344	0.102122	0.355265	1.28283	9.0514	11.4	60.4	0.57841
970	0.23935	0.17601	0.053033	0.45346	0.944381	5.0655	11.4	60.4	0.7857
971	0.73921	0.339652	0.165992	0.577517	0.179409	4.5143	11.4	60.4	4.1358
972	0.34132	0.154591	0.0834656	0.457699	0.468464	5.6782	11.4	60.4	1.5839
973	2.3434	0.108093	0.0705054	0.314619	0.307119	8.0865	11.4	60.4	2.416
974	1.9867	0.0616589	0.063728	0.307152	0.211607	5.7146	11.4	60.4	3.5065
975	0.43818	0.188709	0.0580435	0.368146	1.21963	7.3939	11.4	60.4	0.60838
976	1.3391	0.0491358	0.0371937	0.25952	0.438664	8.2918	11.4	60.4	1.6915
977	1.2072	0.0299785	0.0184829	0.211623	0.545588	8.8987	11.4	60.4	1.36
978	0.733	0.117594	0.0785636	0.377136	0.221499	4.7318	11.4	60.4	3.3499
979	0.66487	0.100909	0.0656856	0.388394	0.542636	6.5954	11.4	60.4	1.3674
980	0.23895	0.124594	0.0451928	0.329172	1.74129	7.6426	11.4	60.4	0.42612
981	0.63882	0.0710265	0.0492447	0.307235	1.07725	8.5449	11.4	60.4	0.68879
982	0.50763	0.0702053	0.0910055	0.304636	0.623529	6.8683	11.4	60.4	1.19
983	0.43882	0.214007	0.07783	0.466374	0.595362	5.8801	11.4	60.4	1.2463
984	0.83891	0.223311	0.123054	0.49505	0.721369	6.3746	11.4	60.4	1.0286
985	0.29646	0.146957	0.0233253	0.352483	1.20378	4.9199	11.4	60.4	0.61639
986	0.71522	0.0815977	0.0929117	0.340795	0.346535	7.7581	11.4	60.4	2.1412
987	0.35854	0.151722	0.0361001	0.299785	1.49993	7.673	11.4	60.4	0.49469
988	0.23542	0.511672	0.110261	0.675861	0.318907	2.9297	11.4	60.4	2.3267
989	0.28426	0.223874	0.039323	0.379967	1.37604	6.2251	11.4	60.4	0.53923
990	0.73563	0.206325	0.158754	0.442517	0.28866	8.0778	11.4	60.4	2.5705
991	0.25113	0.538245	0.107999	0.528642	0.708286	4.8409	11.4	60.4	1.0476
992	0.60981	0.0939901	0.0580263	0.333907	0.610448	9.5576	11.4	60.4	1.2155
993	0.21994	0.173212	0.0511689	0.393046	0.474758	3.6219	11.4	60.4	1.5629
994	0.4512	0.34851	0.0985441	0.543245	0.891891	4.9449	11.4	60.4	0.83194
995	0.40348	0.370199	0.108628	0.468974	0.591943	4.5704	11.4	60.4	1.2535
996	0.2431	0.12271	0.0321256	0.333295	1.6729	7.2373	11.4	60.4	0.44354
997	0.35355	0.114194	0.052603	0.379073	2.72764	7.1765	11.4	60.4	0.27203
998	0.30311	0.130616	0.0568181	0.320911	1.15472	6.0805	11.4	60.4	0.64258
999	0.74734	0.293775	0.0748029	0.359189	0.998358	10.275	11.4	60.4	0.74322
1000	0.78287	0.0263841	0.0445127	0.207334	0.947432	9.273	11.4	60.4	0.78317

## Sheet: SupplementaryDataset2
ID	KA	K12	K21	Ke	K13	K30	V1
1	0.490202	0.631	0.396	0.192498	0.0191055	0.013	397.387
2	59.9021	0.631	0.396	0.11148	0.0052368	0.013	503.846
3	19.2843	0.631	0.396	0.14048	0.00338695	0.013	301.217
4	1.23165	0.631	0.396	0.225809	0.197904	0.013	258.882
5	0.727861	0.631	0.396	0.119595	0.00407714	0.013	561.66
6	5.01242	0.631	0.396	0.17394	0.0388042	0.013	275.682
7	1.95155	0.631	0.396	0.109619	0.0478801	0.013	406.053
8	2.97822	0.631	0.396	0.146052	0.00733764	0.013	279.084
9	0.165143	0.631	0.396	0.111171	0.0346792	0.013	311.429
10	0.588839	0.631	0.396	0.102078	0.00561456	0.013	283.71
11	0.158018	0.631	0.396	0.133124	0.0670795	0.013	342.855
12	3.88306	0.631	0.396	0.138555	0.0136698	0.013	442.064
13	28.5374	0.631	0.396	0.288445	0.0655065	0.013	290.674
14	10.8939	0.631	0.396	0.267576	0.0048175	0.013	455.672
15	32.7952	0.631	0.396	0.119458	0.00951735	0.013	267.16
16	4.49576	0.631	0.396	0.117286	0.0390183	0.013	395.72
17	7.88218	0.631	0.396	0.119106	0.0281469	0.013	352.77
18	1.20163	0.631	0.396	0.14515	0.116454	0.013	271.579
19	90.8227	0.631	0.396	0.160103	0.0182832	0.013	435.593
20	0.4707	0.631	0.396	0.204179	0.000180463	0.013	340.697
21	11.6141	0.631	0.396	0.210614	0.0155921	0.013	310.523
22	0.873331	0.631	0.396	0.127557	0.169699	0.013	488.059
23	107.714	0.631	0.396	0.121542	0.0111594	0.013	406.455
24	93.4983	0.631	0.396	0.143857	0.00323609	0.013	332.112
25	35.0864	0.631	0.396	0.175968	0.00613697	0.013	304.386
26	15.3629	0.631	0.396	0.223601	0.00634322	0.013	506.242
27	61.2211	0.631	0.396	0.166824	0.0229891	0.013	436.095
28	42.5085	0.631	0.396	0.0929823	0.00569488	0.013	281.527
29	2.09086	0.631	0.396	0.159325	0.0141412	0.013	420.927
30	19.4498	0.631	0.396	0.166374	0.116741	0.013	312.451
31	4.57052	0.631	0.396	0.145192	0.00863902	0.013	411.89
32	33.392	0.631	0.396	0.142993	0.0721974	0.013	372.433
33	54.0509	0.631	0.396	0.280952	0.195504	0.013	439.923
34	2.98096	0.631	0.396	0.0985143	0.0120122	0.013	363.15
35	3.35262	0.631	0.396	0.111328	0.260519	0.013	520.004
36	6.13479	0.631	0.396	0.186327	0.0033131	0.013	276.051
37	8.11147	0.631	0.396	0.102062	0.0498224	0.013	426.221
38	12.5431	0.631	0.396	0.0997726	0.00550982	0.013	270.392
39	8.7098	0.631	0.396	0.103711	0.00858608	0.013	317.302
40	10.268	0.631	0.396	0.0839478	0.0570375	0.013	341.225
41	6.99593	0.631	0.396	0.14199	0.0409662	0.013	286.405
42	0.737888	0.631	0.396	0.134711	0.00550154	0.013	314.07
43	5.76984	0.631	0.396	0.177191	0.0156464	0.013	442.97
44	3.48074	0.631	0.396	0.19704	0.0304736	0.013	496.027
45	2.5855	0.631	0.396	0.149675	0.00791448	0.013	377.351
46	4.2831	0.631	0.396	0.17856	0.0164859	0.013	371.025
47	3.42229	0.631	0.396	0.142749	0.00169924	0.013	287.698
48	0.621732	0.631	0.396	0.171654	0.00438515	0.013	383.201
49	10.9282	0.631	0.396	0.114899	0.0380975	0.013	437.655
50	23.6804	0.631	0.396	0.0630669	0.00540371	0.013	359.607
51	7.17272	0.631	0.396	0.138308	0.00864492	0.013	321.756
52	112.18	0.631	0.396	0.335761	0.0250931	0.013	587.262
53	0.614231	0.631	0.396	0.131774	0.0809169	0.013	421.073
54	6.9806	0.631	0.396	0.0938431	0.0573746	0.013	348.471
55	14.1511	0.631	0.396	0.153668	0.0018582	0.013	325.108
56	28.4728	0.631	0.396	0.0792018	0.0032493	0.013	404.446
57	5.89937	0.631	0.396	0.10697	0.0371186	0.013	364.991
58	29.6256	0.631	0.396	0.0913095	0.0249798	0.013	395.307
59	22.713	0.631	0.396	0.0992448	0.00805103	0.013	458.695
60	194.049	0.631	0.396	0.135242	0.0846537	0.013	309.839
61	14.3311	0.631	0.396	0.274799	0.0260225	0.013	355.188
62	17.4565	0.631	0.396	0.173521	0.00306673	0.013	333.497
63	4.35139	0.631	0.396	0.0858169	0.0736193	0.013	289.583
64	4.97191	0.631	0.396	0.187923	0.00769399	0.013	480.088
65	8.36668	0.631	0.396	0.208523	0.00755583	0.013	449.938
66	10.2176	0.631	0.396	0.156867	0.00364149	0.013	365.236
67	15.0756	0.631	0.396	0.13191	0.00972271	0.013	367.518
68	73.8563	0.631	0.396	0.154062	0.0236617	0.013	421.785
69	16.3824	0.631	0.396	0.167871	0.0386207	0.013	311.82
70	4.76253	0.631	0.396	0.0902619	0.0102895	0.013	324.112
71	10.0958	0.631	0.396	0.148211	0.0151884	0.013	365.552
72	11.6805	0.631	0.396	0.181583	0.0376272	0.013	292.738
73	0.725026	0.631	0.396	0.301954	0.0240487	0.013	334.032
74	2.62922	0.631	0.396	0.110104	0.015138	0.013	621.299
75	12.2654	0.631	0.396	0.0966733	0.169937	0.013	264.121
76	21.9755	0.631	0.396	0.0739965	0.021777	0.013	293.507
77	9.34146	0.631	0.396	0.131354	0.00155851	0.013	395.217
78	4.58331	0.631	0.396	0.134227	0.000566506	0.013	288.812
79	53.966	0.631	0.396	0.123365	0.00306664	0.013	404.488
80	7.64661	0.631	0.396	0.110923	0.12718	0.013	373.175
81	13.2484	0.631	0.396	0.0934392	0.0133422	0.013	387.122
82	23.2761	0.631	0.396	0.0923655	0.00437433	0.013	301.722
83	152.155	0.631	0.396	0.13759	0.00226484	0.013	341.631
84	9.95339	0.631	0.396	0.106828	0.0697134	0.013	467.705
85	1.87543	0.631	0.396	0.133321	0.00286109	0.013	383.545
86	5.47395	0.631	0.396	0.0937558	0.0472817	0.013	509.3
87	35.0778	0.631	0.396	0.0675016	0.00175681	0.013	338.512
88	5.12523	0.631	0.396	0.093183	0.0292441	0.013	363.856
89	5.44649	0.631	0.396	0.186115	0.0202072	0.013	413.575
90	47.3751	0.631	0.396	0.208702	0.000421434	0.013	404.772
91	5.04995	0.631	0.396	0.158921	0.0190343	0.013	377.398
92	9.0373	0.631	0.396	0.0878982	0.0524925	0.013	252.296
93	10.4395	0.631	0.396	0.135264	0.00545931	0.013	372.809
94	7.42902	0.631	0.396	0.230355	0.00324051	0.013	308.086
95	26.3726	0.631	0.396	0.15288	0.00469215	0.013	290.566
96	22.877	0.631	0.396	0.180089	0.0243934	0.013	336.724
97	2.98884	0.631	0.396	0.15329	0.0531585	0.013	241.584
98	15.2632	0.631	0.396	0.30399	0.00408773	0.013	495.487
99	17.666	0.631	0.396	0.175345	0.11111	0.013	201.795
100	231.307	0.631	0.396	0.114129	0.00399048	0.013	305.433
101	7.45009	0.631	0.396	0.237901	0.174778	0.013	230.641
102	218.001	0.631	0.396	0.150489	0.0962862	0.013	223.546
103	14.7479	0.631	0.396	0.098806	0.0354722	0.013	330.123
104	4.44743	0.631	0.396	0.0768052	0.0572685	0.013	430.496
105	9.22871	0.631	0.396	0.0685321	0.0227191	0.013	352.71
106	21.1502	0.631	0.396	0.0774838	0.00105017	0.013	392.514
107	273.862	0.631	0.396	0.173614	0.000415504	0.013	349.957
108	1.03698	0.631	0.396	0.152729	0.00735261	0.013	348.248
109	5.07277	0.631	0.396	0.140106	0.0277127	0.013	324.306
110	86.5648	0.631	0.396	0.184845	0.0168901	0.013	361.783
111	62.7028	0.631	0.396	0.133321	0.00235836	0.013	300.854
112	12.4042	0.631	0.396	0.149527	0.00866709	0.013	386.094
113	119.867	0.631	0.396	0.08098	0.0147084	0.013	439.607
114	97.4718	0.631	0.396	0.155153	0.00530836	0.013	313.388
115	13.413	0.631	0.396	0.173976	0.0302013	0.013	411.582
116	13.7161	0.631	0.396	0.107862	0.00209357	0.013	422.348
117	22.1953	0.631	0.396	0.154009	0.00274992	0.013	313.398
118	8.23413	0.631	0.396	0.110146	0.0104284	0.013	344.018
119	2.9935	0.631	0.396	0.110843	0.266945	0.013	438.898
120	1.38504	0.631	0.396	0.108982	0.00972695	0.013	356.75
121	4.83007	0.631	0.396	0.180334	0.0132616	0.013	416.274
122	2.55633	0.631	0.396	0.150733	0.000543084	0.013	415.516
123	1.92461	0.631	0.396	0.183679	0.0049949	0.013	276.466
124	80.1696	0.631	0.396	0.124109	0.0316592	0.013	301.468
125	13.5706	0.631	0.396	0.147941	0.0269938	0.013	350.554
126	4.89695	0.631	0.396	0.115198	0.24826	0.013	307.448
127	4.85369	0.631	0.396	0.148793	0.00934655	0.013	399.215
128	78.4414	0.631	0.396	0.138783	0.013362	0.013	317.1
129	10.1041	0.631	0.396	0.155524	0.0187262	0.013	285.805
130	6.62817	0.631	0.396	0.11904	0.0905591	0.013	363.269
131	21.9707	0.631	0.396	0.0864688	0.0172874	0.013	328.453
132	0.141729	0.631	0.396	0.158304	0.000694337	0.013	480.118
133	0.551217	0.631	0.396	0.119041	0.0545204	0.013	301.041
134	11.0885	0.631	0.396	0.10735	0.00293982	0.013	404.383
135	30.1203	0.631	0.396	0.0928932	0.00405656	0.013	398.685
136	3.09409	0.631	0.396	0.103611	0.00408767	0.013	387.996
137	0.474735	0.631	0.396	0.0802818	0.00104234	0.013	250.369
138	9.91889	0.631	0.396	0.192474	0.0139974	0.013	428.045
139	16.366	0.631	0.396	0.0812831	0.213856	0.013	243.393
140	0.929659	0.631	0.396	0.207581	0.00213857	0.013	338.141
141	105.242	0.631	0.396	0.188169	0.0088017	0.013	322.592
142	134.65	0.631	0.396	0.281036	0.137683	0.013	229.046
143	3.59571	0.631	0.396	0.170979	0.107819	0.013	396.589
144	5.03251	0.631	0.396	0.241446	0.0208055	0.013	287.04
145	6.10389	0.631	0.396	0.13211	0.00235513	0.013	331.777
146	0.711696	0.631	0.396	0.128346	0.053887	0.013	360.565
147	80.0556	0.631	0.396	0.243819	0.0114402	0.013	351.049
148	102.37	0.631	0.396	0.162343	0.0260605	0.013	456.227
149	6.40534	0.631	0.396	0.100331	0.00432802	0.013	315.671
150	50.7751	0.631	0.396	0.19325	0.0077139	0.013	330.662
151	10.683	0.631	0.396	0.0794625	0.0197067	0.013	354.517
152	5.78297	0.631	0.396	0.0816234	0.0209671	0.013	322.137
153	21.8374	0.631	0.396	0.177932	0.0447738	0.013	313.31
154	13.9478	0.631	0.396	0.216625	0.00997117	0.013	405.097
155	5.35206	0.631	0.396	0.0917379	0.00259188	0.013	290.364
156	5.82452	0.631	0.396	0.19361	0.0345857	0.013	287.789
157	1.15843	0.631	0.396	0.222115	0.0249216	0.013	497.637
158	8.68959	0.631	0.396	0.176391	0.022024	0.013	403.684
159	35.261	0.631	0.396	0.08987	0.0275392	0.013	457.676
160	445.455	0.631	0.396	0.119269	0.00829302	0.013	428.523
161	4.13928	0.631	0.396	0.123604	0.119933	0.013	299.851
162	1.76179	0.631	0.396	0.142636	0.0445558	0.013	485.819
163	12.5556	0.631	0.396	0.12071	0.0126259	0.013	567.798
164	43.6368	0.631	0.396	0.0863604	0.00825816	0.013	380.955
165	2.74574	0.631	0.396	0.0923914	0.185454	0.013	240.464
166	27.8204	0.631	0.396	0.0822723	0.00395587	0.013	277.602
167	1.56417	0.631	0.396	0.209904	0.00772055	0.013	433.172
168	9.95162	0.631	0.396	0.0496737	0.0160621	0.013	270.8
169	3.74427	0.631	0.396	0.174108	0.0161613	0.013	399.346
170	33.3628	0.631	0.396	0.181884	0.0167316	0.013	374.516
171	56.6019	0.631	0.396	0.0779592	0.0024667	0.013	436.098
172	12.262	0.631	0.396	0.112581	0.0640785	0.013	339.67
173	5.68944	0.631	0.396	0.140052	0.00423476	0.013	366.966
174	5.17114	0.631	0.396	0.0850165	0.00716387	0.013	477.141
175	0.915415	0.631	0.396	0.143289	0.118023	0.013	353.943
176	138.576	0.631	0.396	0.0917962	0.00924086	0.013	376.112
177	7.1002	0.631	0.396	0.133357	0.00441591	0.013	396.903
178	0.7061	0.631	0.396	0.140814	0.174135	0.013	357.65
179	39.5966	0.631	0.396	0.139005	0.000765622	0.013	322.034
180	3.59643	0.631	0.396	0.134465	0.0162259	0.013	237.928
181	103.354	0.631	0.396	0.126165	0.0459543	0.013	303.352
182	63.4054	0.631	0.396	0.102771	0.00418884	0.013	313.37
183	2.99579	0.631	0.396	0.0646379	0.0307957	0.013	290.767
184	8.68463	0.631	0.396	0.114863	0.0358879	0.013	269.588
185	10.1016	0.631	0.396	0.0552073	0.00899147	0.013	470.722
186	8.96284	0.631	0.396	0.163692	0.00809871	0.013	330.689
187	16.6432	0.631	0.396	0.093092	0.0177044	0.013	301.824
188	30.9741	0.631	0.396	0.160687	0.0683288	0.013	386.404
189	16.3876	0.631	0.396	0.17538	0.0626175	0.013	320.273
190	34.3096	0.631	0.396	0.17898	0.026306	0.013	336.908
191	1.4987	0.631	0.396	0.140891	0.000913824	0.013	495.727
192	12.8323	0.631	0.396	0.162073	0.0138124	0.013	377.796
193	1.39976	0.631	0.396	0.104157	0.0365201	0.013	398.786
194	25.9154	0.631	0.396	0.167217	0.0630464	0.013	368.044
195	1.22881	0.631	0.396	0.0869705	0.0997334	0.013	363.43
196	4.31565	0.631	0.396	0.125086	0.00138023	0.013	323.373
197	2.51205	0.631	0.396	0.115705	0.000350323	0.013	459.914
198	14.7798	0.631	0.396	0.0455173	0.00402969	0.013	290.576
199	1.67508	0.631	0.396	0.117605	0.00179394	0.013	240.11
200	4.85788	0.631	0.396	0.107939	0.00710213	0.013	464.649
201	118.583	0.631	0.396	0.108751	0.052975	0.013	358.67
202	2.21645	0.631	0.396	0.196023	0.129993	0.013	364.433
203	7.61926	0.631	0.396	0.118021	0.00902074	0.013	330.688
204	14.4891	0.631	0.396	0.169897	0.00344422	0.013	410.26
205	30.6853	0.631	0.396	0.092925	0.0220013	0.013	269.827
206	7.49813	0.631	0.396	0.170712	0.0693756	0.013	496.844
207	73.4934	0.631	0.396	0.158245	0.0758455	0.013	242.459
208	104.811	0.631	0.396	0.166068	0.00172913	0.013	474.384
209	24.6398	0.631	0.396	0.143111	0.130186	0.013	458.538
210	6.41244	0.631	0.396	0.128025	0.0160378	0.013	319.023
211	4.23329	0.631	0.396	0.0901947	0.184581	0.013	371.833
212	26.3166	0.631	0.396	0.173966	0.000432357	0.013	280.067
213	6.11152	0.631	0.396	0.170335	0.00148633	0.013	359.072
214	21.9145	0.631	0.396	0.113839	0.258639	0.013	572.782
215	92.7981	0.631	0.396	0.107935	0.00169243	0.013	372.233
216	0.77777	0.631	0.396	0.195373	0.0268772	0.013	465.129
217	1.72035	0.631	0.396	0.150382	0.027865	0.013	407.133
218	10.9757	0.631	0.396	0.174798	0.199482	0.013	335.845
219	16.7605	0.631	0.396	0.0499167	0.0317172	0.013	236.141
220	7.70182	0.631	0.396	0.0677286	0.00146937	0.013	299.719
221	4.66067	0.631	0.396	0.126421	0.0126587	0.013	386.43
222	35.219	0.631	0.396	0.145123	0.0136958	0.013	382.895
223	16.6859	0.631	0.396	0.139649	0.740122	0.013	287.924
224	0.224806	0.631	0.396	0.0929035	0.0171297	0.013	368.141
225	6.13224	0.631	0.396	0.0953589	0.152136	0.013	248.583
226	3.86004	0.631	0.396	0.2336	0.0015334	0.013	415.12
227	4.18208	0.631	0.396	0.108378	0.00437207	0.013	337.813
228	0.889226	0.631	0.396	0.100287	0.0243744	0.013	385.699
229	3.4269	0.631	0.396	0.154305	0.0170951	0.013	385.445
230	12.9132	0.631	0.396	0.156091	0.0149783	0.013	491.441
231	10.196	0.631	0.396	0.0619322	0.00353062	0.013	326.564
232	0.838711	0.631	0.396	0.145139	0.00863762	0.013	387.715
233	0.71893	0.631	0.396	0.141624	0.00354666	0.013	388.596
234	8.93726	0.631	0.396	0.216301	0.00662318	0.013	331.37
235	2.19615	0.631	0.396	0.12657	0.0116649	0.013	399.418
236	4.0797	0.631	0.396	0.144035	0.0930002	0.013	347.401
237	1.80344	0.631	0.396	0.17446	0.00539771	0.013	375.085
238	43.4506	0.631	0.396	0.209692	0.015074	0.013	356.014
239	3.76992	0.631	0.396	0.0979132	0.000636205	0.013	417.86
240	84.7351	0.631	0.396	0.0613767	0.0289262	0.013	384.481
241	75.1472	0.631	0.396	0.0839118	0.000697523	0.013	392.936
242	8.44258	0.631	0.396	0.0857659	0.00285681	0.013	357.758
243	15.4655	0.631	0.396	0.0919492	0.00158905	0.013	345.947
244	45.7615	0.631	0.396	0.227477	0.0451266	0.013	463.441
245	36.1316	0.631	0.396	0.18508	0.00213225	0.013	426.945
246	9.037	0.631	0.396	0.11455	0.0075506	0.013	307.073
247	3.5329	0.631	0.396	0.248743	0.00422945	0.013	392.24
248	123.873	0.631	0.396	0.240273	0.0910443	0.013	390.064
249	2.26014	0.631	0.396	0.119998	0.186925	0.013	542.115
250	10.0923	0.631	0.396	0.141383	0.00358499	0.013	310.043
251	0.194338	0.631	0.396	0.139614	0.0231944	0.013	464.625
252	16.7461	0.631	0.396	0.11625	0.0129519	0.013	461.71
253	58.6738	0.631	0.396	0.120148	0.0463513	0.013	419.033
254	11.6827	0.631	0.396	0.158741	0.0603087	0.013	319.857
255	106.797	0.631	0.396	0.189535	0.00153908	0.013	346.472
256	3.76426	0.631	0.396	0.0931939	0.00191699	0.013	477.878
257	2.52072	0.631	0.396	0.129213	0.000164508	0.013	336.819
258	9.11759	0.631	0.396	0.178723	0.0113513	0.013	322.241
259	20.4613	0.631	0.396	0.0955588	0.0101211	0.013	308.4
260	7.4519	0.631	0.396	0.10846	0.0284976	0.013	313.544
261	2.6373	0.631	0.396	0.0806563	0.00165303	0.013	467.665
262	31.837	0.631	0.396	0.138769	0.0572585	0.013	557.892
263	1.15977	0.631	0.396	0.167686	0.00298388	0.013	490.577
264	1.80043	0.631	0.396	0.08503	0.0119976	0.013	548.602
265	144.412	0.631	0.396	0.0971648	0.0133214	0.013	424.212
266	1.3234	0.631	0.396	0.195224	0.0717757	0.013	401.888
267	53.3585	0.631	0.396	0.089327	0.0113013	0.013	339.02
268	34.6564	0.631	0.396	0.117935	0.00270705	0.013	358.173
269	17.465	0.631	0.396	0.221322	0.00777755	0.013	317.134
270	2.75011	0.631	0.396	0.111662	0.0494486	0.013	242.751
271	3.3949	0.631	0.396	0.107006	0.076335	0.013	318.386
272	0.575714	0.631	0.396	0.17073	0.0150489	0.013	426.617
273	1.24627	0.631	0.396	0.150891	0.00472861	0.013	277.83
274	55.7351	0.631	0.396	0.263078	0.00127088	0.013	260.24
275	34.3714	0.631	0.396	0.178514	0.00331366	0.013	297.862
276	5.83862	0.631	0.396	0.0771746	0.00249259	0.013	313.197
277	7.81524	0.631	0.396	0.104843	0.00193475	0.013	351.439
278	216.607	0.631	0.396	0.127024	0.045509	0.013	329.006
279	7.66327	0.631	0.396	0.114728	0.0159133	0.013	538.941
280	14.11	0.631	0.396	0.0987925	0.00342905	0.013	467.803
281	1.10969	0.631	0.396	0.128902	0.0295515	0.013	323.084
282	36.3147	0.631	0.396	0.145389	0.0760197	0.013	525.654
283	20.0908	0.631	0.396	0.199375	0.00921928	0.013	323.231
284	8.82433	0.631	0.396	0.0698191	0.0139377	0.013	424.941
285	24.6556	0.631	0.396	0.190277	0.0241792	0.013	291.063
286	61.6233	0.631	0.396	0.162083	0.0849825	0.013	264.623
287	2.85436	0.631	0.396	0.262786	0.0807939	0.013	296.948
288	5.71107	0.631	0.396	0.054349	0.00354341	0.013	355.865
289	1.01941	0.631	0.396	0.115151	0.219093	0.013	412.249
290	25.6056	0.631	0.396	0.192101	0.280409	0.013	300.213
291	2.02531	0.631	0.396	0.126312	0.00264772	0.013	341.493
292	0.200398	0.631	0.396	0.181384	0.158194	0.013	378.683
293	18.4193	0.631	0.396	0.0843622	0.00916588	0.013	351.046
294	4.81465	0.631	0.396	0.109363	0.00620326	0.013	391.162
295	193.098	0.631	0.396	0.124963	0.00214086	0.013	262.803
296	18.5713	0.631	0.396	0.0528141	0.0547095	0.013	304.192
297	19.9679	0.631	0.396	0.129072	0.00295454	0.013	403.592
298	0.563487	0.631	0.396	0.0962526	0.0185255	0.013	226.678
299	0.917761	0.631	0.396	0.106329	0.0757516	0.013	342.051
300	0.312662	0.631	0.396	0.121402	0.0337547	0.013	600.965
301	26.8225	0.631	0.396	0.0938356	0.00943418	0.013	519.289
302	3.1661	0.631	0.396	0.162958	0.0146296	0.013	350.42
303	9.33962	0.631	0.396	0.164638	0.000863587	0.013	304.445
304	31.8814	0.631	0.396	0.153777	0.150375	0.013	323.657
305	67.7106	0.631	0.396	0.0973427	0.0522075	0.013	343.427
306	29.683	0.631	0.396	0.123662	0.0425039	0.013	369.008
307	15.5868	0.631	0.396	0.226048	0.0239464	0.013	429.863
308	16.7344	0.631	0.396	0.0664799	0.089854	0.013	431.139
309	44.312	0.631	0.396	0.113042	0.154089	0.013	430.494
310	16.6889	0.631	0.396	0.0972638	0.0108531	0.013	348.102
311	1.63634	0.631	0.396	0.114681	0.00464675	0.013	247.834
312	0.98873	0.631	0.396	0.254336	0.167995	0.013	368.773
313	69.5699	0.631	0.396	0.0882042	0.00189159	0.013	346.458
314	9.81529	0.631	0.396	0.130251	1.72393	0.013	414.383
315	2.60652	0.631	0.396	0.184754	0.0306103	0.013	338.085
316	28.9453	0.631	0.396	0.138986	0.0154334	0.013	319.523
317	0.511172	0.631	0.396	0.0789353	0.00587379	0.013	305.036
318	2.64228	0.631	0.396	0.161309	0.0757749	0.013	289.944
319	24.0946	0.631	0.396	0.145957	0.0107289	0.013	364.264
320	183.826	0.631	0.396	0.197254	0.0152267	0.013	309.362
321	16.4011	0.631	0.396	0.128687	0.228337	0.013	485.546
322	59.9824	0.631	0.396	0.0642759	0.0135722	0.013	526.875
323	7.76465	0.631	0.396	0.159564	0.00645394	0.013	443.188
324	6.96516	0.631	0.396	0.11639	0.00660069	0.013	505.85
325	27.0398	0.631	0.396	0.104195	0.0611255	0.013	336.613
326	5.14644	0.631	0.396	0.0807004	0.00299803	0.013	326.019
327	0.483058	0.631	0.396	0.138022	0.032111	0.013	280.896
328	26.9545	0.631	0.396	0.0873327	0.0109871	0.013	470.095
329	3.63388	0.631	0.396	0.11383	0.0058718	0.013	310.829
330	5.75045	0.631	0.396	0.214745	0.00625366	0.013	335.921
331	17.9738	0.631	0.396	0.241565	0.00369193	0.013	408.489
332	2.56401	0.631	0.396	0.171448	0.00220324	0.013	384.831
333	112.744	0.631	0.396	0.257614	0.00991424	0.013	415.393
334	0.645704	0.631	0.396	0.0975205	0.0061794	0.013	458.887
335	0.45975	0.631	0.396	0.120881	0.0856166	0.013	326.492
336	2.09362	0.631	0.396	0.0827902	0.00796402	0.013	452.928
337	7.32633	0.631	0.396	0.113487	0.0486579	0.013	263.038
338	9.31082	0.631	0.396	0.173362	0.11652	0.013	362.008
339	53.7679	0.631	0.396	0.263545	0.00578945	0.013	392.712
340	25.0883	0.631	0.396	0.327353	0.0286574	0.013	474.283
341	12.3932	0.631	0.396	0.142103	0.00126223	0.013	503.252
342	1.59665	0.631	0.396	0.152437	0.110994	0.013	384.757
343	1.5945	0.631	0.396	0.111125	0.00792798	0.013	335.263
344	15.2972	0.631	0.396	0.0868191	0.0214951	0.013	383.229
345	3.20249	0.631	0.396	0.163614	0.0849045	0.013	335.243
346	7.33426	0.631	0.396	0.156694	0.00283815	0.013	345.154
347	14.0738	0.631	0.396	0.072839	0.00159234	0.013	519.151
348	3.86496	0.631	0.396	0.220639	0.0101566	0.013	345.396
349	4.41558	0.631	0.396	0.0767979	0.0068922	0.013	336.621
350	15.4633	0.631	0.396	0.160919	0.157363	0.013	475.267
351	189.06	0.631	0.396	0.166746	0.016955	0.013	420.606
352	82.3661	0.631	0.396	0.118104	0.000779718	0.013	290.221
353	127.992	0.631	0.396	0.0840776	0.00347724	0.013	289.387
354	2.39959	0.631	0.396	0.109354	0.00140297	0.013	338.812
355	8.53687	0.631	0.396	0.143034	0.00656205	0.013	354.677
356	85.8444	0.631	0.396	0.0857671	0.0307483	0.013	409.076
357	3.00217	0.631	0.396	0.100841	0.113573	0.013	319.013
358	131.321	0.631	0.396	0.282425	0.0117916	0.013	266.809
359	3.00864	0.631	0.396	0.138904	0.0367805	0.013	424.781
360	41.9042	0.631	0.396	0.0831506	0.14099	0.013	314.869
361	8.99096	0.631	0.396	0.199901	0.0178633	0.013	214.282
362	5.36435	0.631	0.396	0.121844	0.00595448	0.013	255.25
363	6.69427	0.631	0.396	0.242643	0.0157436	0.013	325.9
364	35.8269	0.631	0.396	0.298185	0.0153992	0.013	315.004
365	3.97307	0.631	0.396	0.124999	0.0144832	0.013	517.617
366	10.8769	0.631	0.396	0.15172	0.00117136	0.013	349.886
367	100.387	0.631	0.396	0.200207	0.0239617	0.013	330.056
368	10.8761	0.631	0.396	0.241883	0.011757	0.013	577.007
369	1.18198	0.631	0.396	0.115817	0.00627124	0.013	419.483
370	11.1021	0.631	0.396	0.129971	0.0579318	0.013	315.49
371	36.4127	0.631	0.396	0.159342	0.0105013	0.013	508.602
372	1.78751	0.631	0.396	0.107071	0.00123913	0.013	288.738
373	14.9039	0.631	0.396	0.15395	0.0100598	0.013	475.319
374	0.559164	0.631	0.396	0.178516	0.00257233	0.013	395.055
375	36.0251	0.631	0.396	0.142388	0.00107898	0.013	466.157
376	17.2268	0.631	0.396	0.176323	0.00637171	0.013	300.182
377	19.8771	0.631	0.396	0.218584	0.0505983	0.013	446.234
378	1.86152	0.631	0.396	0.131351	0.0517983	0.013	294.07
379	31.4608	0.631	0.396	0.101502	0.0246891	0.013	298.184
380	0.21827	0.631	0.396	0.234498	0.00489101	0.013	412.637
381	1.88628	0.631	0.396	0.0993143	0.0200662	0.013	308.279
382	10.9741	0.631	0.396	0.106945	0.018127	0.013	347.87
383	48.895	0.631	0.396	0.208657	0.0271953	0.013	383.991
384	46.6182	0.631	0.396	0.115	0.00108082	0.013	363.606
385	3.84363	0.631	0.396	0.121936	0.00446807	0.013	441.767
386	124.813	0.631	0.396	0.174072	0.0416493	0.013	251.997
387	56.9292	0.631	0.396	0.131767	0.0834563	0.013	365.789
388	0.757237	0.631	0.396	0.0952259	0.0269819	0.013	448.823
389	6.22435	0.631	0.396	0.106525	0.210888	0.013	252.693
390	22.1184	0.631	0.396	0.123293	0.000497668	0.013	290.181
391	5.07327	0.631	0.396	0.195217	0.405924	0.013	495.588
392	7.59359	0.631	0.396	0.0680854	0.224671	0.013	364.632
393	0.437994	0.631	0.396	0.231217	0.0291594	0.013	384.453
394	9.91961	0.631	0.396	0.142732	0.0331919	0.013	478.616
395	17.6314	0.631	0.396	0.176145	0.0269414	0.013	332.169
396	5.72903	0.631	0.396	0.140707	0.124162	0.013	349.55
397	2.85613	0.631	0.396	0.119277	0.0358341	0.013	479.567
398	5.90965	0.631	0.396	0.116076	0.0019929	0.013	444.362
399	6.37527	0.631	0.396	0.107676	0.00215884	0.013	408.626
400	3.34387	0.631	0.396	0.167753	0.0159307	0.013	365.597
401	5.22049	0.631	0.396	0.102232	0.00208899	0.013	352.027
402	1.29209	0.631	0.396	0.160095	0.0315476	0.013	293.061
403	1.15333	0.631	0.396	0.160598	0.0326515	0.013	419.223
404	20.9035	0.631	0.396	0.125093	0.0405551	0.013	449.528
405	24.9429	0.631	0.396	0.128908	0.0195765	0.013	359.048
406	14.53	0.631	0.396	0.144331	0.00372021	0.013	470.052
407	69.7947	0.631	0.396	0.194598	0.00877658	0.013	256.379
408	15.5316	0.631	0.396	0.174987	0.474633	0.013	377.599
409	17.9046	0.631	0.396	0.126932	0.00823979	0.013	266.922
410	13.927	0.631	0.396	0.100498	0.00196323	0.013	184.955
411	9.25705	0.631	0.396	0.106277	0.115776	0.013	303.174
412	45.6505	0.631	0.396	0.282294	0.00241527	0.013	489.65
413	4.8782	0.631	0.396	0.103257	0.102109	0.013	471.186
414	0.929021	0.631	0.396	0.140575	0.0165862	0.013	334.176
415	26.6704	0.631	0.396	0.163271	0.00159488	0.013	378.293
416	0.742477	0.631	0.396	0.0773041	0.00874155	0.013	420.509
417	2.83947	0.631	0.396	0.108672	0.00148363	0.013	381.745
418	1.58881	0.631	0.396	0.159429	0.0184344	0.013	266.117
419	442.081	0.631	0.396	0.133162	0.00910384	0.013	293.669
420	27.0276	0.631	0.396	0.0697021	0.397309	0.013	464.776
421	5.36979	0.631	0.396	0.177078	0.0103118	0.013	338.862
422	57.2689	0.631	0.396	0.235214	0.0503663	0.013	343.161
423	33.8019	0.631	0.396	0.10967	0.101043	0.013	428.568
424	7.20473	0.631	0.396	0.109854	0.198583	0.013	450.49
425	170.447	0.631	0.396	0.178959	0.532369	0.013	438.371
426	12.4052	0.631	0.396	0.171548	0.0376278	0.013	411.368
427	0.414283	0.631	0.396	0.120523	0.0512023	0.013	442.071
428	21.2617	0.631	0.396	0.138492	0.0455718	0.013	373.256
429	10.2828	0.631	0.396	0.182905	0.0784913	0.013	443.886
430	32.8919	0.631	0.396	0.0605275	0.0160976	0.013	244.587
431	3.19777	0.631	0.396	0.142963	0.140487	0.013	290.604
432	39.2683	0.631	0.396	0.154157	0.0476895	0.013	442.539
433	1.433	0.631	0.396	0.115448	0.04865	0.013	260.313
434	13.4336	0.631	0.396	0.0569933	0.0179164	0.013	306.875
435	14.2481	0.631	0.396	0.11106	0.00342022	0.013	451.666
436	28.0428	0.631	0.396	0.0739549	0.0304383	0.013	485.363
437	8.30817	0.631	0.396	0.0870067	0.00693336	0.013	465.927
438	6.51213	0.631	0.396	0.245981	0.000725685	0.013	372.68
439	42.0761	0.631	0.396	0.130935	0.130732	0.013	439.475
440	3.24839	0.631	0.396	0.145294	0.0118023	0.013	430.694
441	1.98393	0.631	0.396	0.0698104	0.242166	0.013	389.57
442	3.67216	0.631	0.396	0.177471	0.0477308	0.013	349.998
443	5.52559	0.631	0.396	0.147646	0.0121691	0.013	347.02
444	2.94124	0.631	0.396	0.0932245	0.00969122	0.013	458.604
445	1.23442	0.631	0.396	0.10406	0.0506711	0.013	383.143
446	32.5997	0.631	0.396	0.120997	0.0127056	0.013	374.89
447	9.0798	0.631	0.396	0.213981	0.00307043	0.013	241.697
448	153.722	0.631	0.396	0.093751	0.00449972	0.013	324.956
449	20.4503	0.631	0.396	0.129498	0.0138842	0.013	513.163
450	0.363631	0.631	0.396	0.0940111	0.00518072	0.013	225.811
451	2.73845	0.631	0.396	0.151792	0.00259102	0.013	371.666
452	81.1086	0.631	0.396	0.07975	0.00311577	0.013	469.229
453	29.652	0.631	0.396	0.17211	0.00479555	0.013	360.94
454	0.766733	0.631	0.396	0.0578282	0.139305	0.013	282.055
455	11.5688	0.631	0.396	0.151541	0.00566065	0.013	469.449
456	10.5874	0.631	0.396	0.104323	0.0461133	0.013	307.41
457	3.03706	0.631	0.396	0.105871	0.0049959	0.013	322.838
458	7.76877	0.631	0.396	0.115547	0.00415872	0.013	353.895
459	3.73006	0.631	0.396	0.174565	0.00355166	0.013	408.612
460	12.5614	0.631	0.396	0.118629	0.0081349	0.013	418.47
461	4.5991	0.631	0.396	0.111927	0.00382383	0.013	384.181
462	3.19645	0.631	0.396	0.121252	0.00549224	0.013	283.278
463	38.9481	0.631	0.396	0.10643	0.00358801	0.013	424.992
464	8.61523	0.631	0.396	0.125837	0.00208914	0.013	385.708
465	11.0857	0.631	0.396	0.19834	0.0151748	0.013	308.151
466	7.66326	0.631	0.396	0.163008	0.0810554	0.013	270.642
467	61.2962	0.631	0.396	0.274908	0.0363006	0.013	331.534
468	10.7565	0.631	0.396	0.216613	0.0354377	0.013	503.285
469	0.190957	0.631	0.396	0.177561	0.0188613	0.013	276.982
470	1.31373	0.631	0.396	0.308805	0.0562937	0.013	294.355
471	2.92867	0.631	0.396	0.112636	0.0325824	0.013	518.373
472	871.811	0.631	0.396	0.123903	0.0160105	0.013	360.012
473	5.96455	0.631	0.396	0.071904	0.438196	0.013	256.216
474	12.4618	0.631	0.396	0.116937	0.00283052	0.013	344.644
475	4.20521	0.631	0.396	0.129734	0.00548932	0.013	461.818
476	9.00847	0.631	0.396	0.0851142	0.0662949	0.013	406.144
477	49.2614	0.631	0.396	0.159377	0.0284237	0.013	337.211
478	18.2916	0.631	0.396	0.137478	0.00460271	0.013	362.826
479	12.9761	0.631	0.396	0.186327	0.0276433	0.013	239.806
480	1069.63	0.631	0.396	0.165724	0.00726769	0.013	318.903
481	10.3701	0.631	0.396	0.0858542	0.00144101	0.013	252.429
482	1.45008	0.631	0.396	0.129514	0.0022115	0.013	364.449
483	2.94717	0.631	0.396	0.188142	0.00406296	0.013	314.216
484	6.93448	0.631	0.396	0.128291	0.00431016	0.013	414.736
485	6.95016	0.631	0.396	0.131355	0.0153945	0.013	345.039
486	79.5999	0.631	0.396	0.235196	0.0145192	0.013	313.359
487	0.271204	0.631	0.396	0.12701	0.00207076	0.013	525.41
488	58.2947	0.631	0.396	0.15924	0.0671471	0.013	553.338
489	31.7664	0.631	0.396	0.155229	0.00544905	0.013	390.73
490	0.601446	0.631	0.396	0.207817	0.12327	0.013	359.946
491	6.96602	0.631	0.396	0.260175	0.0445012	0.013	223.296
492	4.18731	0.631	0.396	0.225122	0.00205586	0.013	435.398
493	6.30825	0.631	0.396	0.0857228	0.0161864	0.013	328.624
494	11.2372	0.631	0.396	0.108417	0.101579	0.013	236.593
495	52.9932	0.631	0.396	0.178347	0.0565671	0.013	370.003
496	126.616	0.631	0.396	0.131068	0.0153549	0.013	360.81
497	0.332221	0.631	0.396	0.112998	0.0151946	0.013	332.777
498	43.743	0.631	0.396	0.103683	0.0286293	0.013	388.095
499	0.483813	0.631	0.396	0.0703779	0.00398056	0.013	288.954
500	255.285	0.631	0.396	0.136892	0.0158848	0.013	473.743
501	14.9641	0.631	0.396	0.203343	0.205325	0.013	403.092
502	0.46383	0.631	0.396	0.108934	0.260985	0.013	365.828
503	195.318	0.631	0.396	0.0703868	0.0754557	0.013	370.259
504	8.3733	0.631	0.396	0.190725	0.0022395	0.013	454.622
505	5.03652	0.631	0.396	0.0916001	0.00971718	0.013	433.974
506	2.21949	0.631	0.396	0.115622	0.0630151	0.013	366.812
507	18.7262	0.631	0.396	0.166103	0.000696144	0.013	410.949
508	8.40763	0.631	0.396	0.107305	0.0012343	0.013	247.116
509	220.108	0.631	0.396	0.0976981	1.19266	0.013	319.272
510	1.47982	0.631	0.396	0.0895585	0.0906974	0.013	363.696
511	5.30217	0.631	0.396	0.290737	0.00153309	0.013	462.931
512	27.1371	0.631	0.396	0.17257	0.00202496	0.013	284.275
513	2.07009	0.631	0.396	0.104297	0.00625239	0.013	345.667
514	26.3178	0.631	0.396	0.124159	0.0128911	0.013	238.747
515	18.2439	0.631	0.396	0.179708	0.00455148	0.013	330.153
516	112.103	0.631	0.396	0.11152	0.0664952	0.013	290.292
517	25.2834	0.631	0.396	0.138575	0.0450104	0.013	350.945
518	29.0137	0.631	0.396	0.102368	0.0179161	0.013	217.914
519	9.39705	0.631	0.396	0.106656	0.0228592	0.013	334.012
520	75.5742	0.631	0.396	0.109348	0.010346	0.013	410.845
521	17.0882	0.631	0.396	0.148957	0.136153	0.013	215.606
522	24.3551	0.631	0.396	0.156061	0.0159637	0.013	320.209
523	5.78321	0.631	0.396	0.0973715	0.0458436	0.013	313.841
524	8.39484	0.631	0.396	0.125027	0.0182335	0.013	438.523
525	3.30649	0.631	0.396	0.11349	0.103862	0.013	468.426
526	0.996415	0.631	0.396	0.14259	0.0065221	0.013	463.048
527	7.80099	0.631	0.396	0.199365	0.0234122	0.013	384.868
528	0.639526	0.631	0.396	0.119706	0.00799319	0.013	429.312
529	0.568294	0.631	0.396	0.120341	0.0625773	0.013	258.154
530	6.54519	0.631	0.396	0.13942	0.0200735	0.013	376.543
531	7.17649	0.631	0.396	0.132318	0.00628758	0.013	241.667
532	0.925461	0.631	0.396	0.172088	0.0283469	0.013	491.946
533	120.576	0.631	0.396	0.129758	0.00366623	0.013	315.618
534	9.69567	0.631	0.396	0.139445	0.0723049	0.013	319.382
535	18.2106	0.631	0.396	0.0575932	0.0197655	0.013	555.651
536	45.6989	0.631	0.396	0.108939	0.0243067	0.013	406.663
537	8.40455	0.631	0.396	0.15014	0.0175103	0.013	263.192
538	0.126446	0.631	0.396	0.0816526	0.0346579	0.013	413.433
539	7.84121	0.631	0.396	0.175029	0.24937	0.013	310.831
540	0.670163	0.631	0.396	0.276418	0.0917646	0.013	431.354
541	3.297	0.631	0.396	0.0782066	0.246076	0.013	447.609
542	5.54256	0.631	0.396	0.12523	0.028448	0.013	301.184
543	96.8138	0.631	0.396	0.0876883	0.0272246	0.013	387.146
544	7.69221	0.631	0.396	0.103915	0.032957	0.013	368.83
545	7.70766	0.631	0.396	0.108345	0.0287394	0.013	297.42
546	28.2551	0.631	0.396	0.116699	0.00433583	0.013	285.859
547	2.94228	0.631	0.396	0.135127	0.017707	0.013	454.072
548	26.9114	0.631	0.396	0.181303	2.20446	0.013	198.387
549	6.40351	0.631	0.396	0.116724	0.119745	0.013	283.74
550	20.8721	0.631	0.396	0.149139	0.00221918	0.013	439.392
551	5.2154	0.631	0.396	0.141686	0.0337791	0.013	222.069
552	19.8979	0.631	0.396	0.294726	0.0018862	0.013	279.518
553	2.06882	0.631	0.396	0.0917928	0.0165192	0.013	292.461
554	3.61157	0.631	0.396	0.135557	0.0300503	0.013	268.668
555	3.14274	0.631	0.396	0.229738	0.0294839	0.013	480.884
556	0.111766	0.631	0.396	0.0987531	0.0274061	0.013	390.638
557	15.9195	0.631	0.396	0.121842	0.0154555	0.013	317.75
558	22.5644	0.631	0.396	0.0792875	0.0121751	0.013	364.664
559	5.69094	0.631	0.396	0.0827122	0.00492047	0.013	447.492
560	19.6379	0.631	0.396	0.115888	0.00274016	0.013	419.801
561	2.09696	0.631	0.396	0.185154	0.00394777	0.013	274.64
562	15.3255	0.631	0.396	0.132686	0.00648649	0.013	348.44
563	8.01952	0.631	0.396	0.100493	0.00434056	0.013	581.153
564	5.76371	0.631	0.396	0.129773	0.00451404	0.013	247.551
565	3.1284	0.631	0.396	0.120934	0.00432426	0.013	357.038
566	2.57842	0.631	0.396	0.203474	0.000415775	0.013	472.176
567	11.142	0.631	0.396	0.159173	0.0179114	0.013	314.529
568	9.71091	0.631	0.396	0.0883993	0.0997855	0.013	413.078
569	4.85632	0.631	0.396	0.121433	0.0258198	0.013	286.191
570	21.7681	0.631	0.396	0.0795051	0.00959914	0.013	505.266
571	12.229	0.631	0.396	0.091733	0.0907298	0.013	297.092
572	53.4466	0.631	0.396	0.181997	0.00265559	0.013	358.609
573	41.5183	0.631	0.396	0.10561	0.0846786	0.013	400.285
574	11.6929	0.631	0.396	0.0920733	0.0297809	0.013	288.577
575	38.7106	0.631	0.396	0.18497	0.121799	0.013	389.268
576	8.81907	0.631	0.396	0.155423	0.0207535	0.013	322.649
577	12.0861	0.631	0.396	0.101177	0.00465148	0.013	393.428
578	0.149494	0.631	0.396	0.121665	0.0131356	0.013	293.684
579	6.96202	0.631	0.396	0.208226	0.0815664	0.013	377.078
580	27.4116	0.631	0.396	0.156476	0.0374089	0.013	389.827
581	0.244109	0.631	0.396	0.0721005	0.0144055	0.013	324.963
582	20.7665	0.631	0.396	0.0885749	0.0195309	0.013	277.175
583	3.70554	0.631	0.396	0.145468	0.180302	0.013	398.915
584	0.625845	0.631	0.396	0.0978987	0.00703521	0.013	319.572
585	0.745352	0.631	0.396	0.0923699	0.00217391	0.013	350.005
586	21.2887	0.631	0.396	0.175069	0.0047309	0.013	376.764
587	1.76065	0.631	0.396	0.104662	0.0127807	0.013	332.448
588	0.704803	0.631	0.396	0.142953	0.0913457	0.013	424.133
589	14.8257	0.631	0.396	0.13974	0.0551436	0.013	381.711
590	20.0852	0.631	0.396	0.102963	0.0062886	0.013	290.467
591	42.9246	0.631	0.396	0.103913	0.0202384	0.013	406.071
592	137.867	0.631	0.396	0.147921	0.0155829	0.013	414.573
593	47.4083	0.631	0.396	0.181348	1.13149	0.013	585.803
594	2.23798	0.631	0.396	0.0979999	0.250212	0.013	347.077
595	162.952	0.631	0.396	0.107355	0.0175132	0.013	338.461
596	22.2154	0.631	0.396	0.200681	0.0121559	0.013	483.099
597	23.7409	0.631	0.396	0.236661	0.0284282	0.013	314.878
598	0.723914	0.631	0.396	0.0936708	0.00224641	0.013	265.984
599	16.121	0.631	0.396	0.0795618	0.00466297	0.013	365.625
600	2.77677	0.631	0.396	0.115185	0.0145878	0.013	320.118
601	18.4242	0.631	0.396	0.0663454	0.146104	0.013	407.189
602	43.0171	0.631	0.396	0.147566	0.00568417	0.013	239.457
603	13.3686	0.631	0.396	0.0860395	0.0289886	0.013	296.505
604	10.3993	0.631	0.396	0.15713	0.0327221	0.013	245.021
605	4.54449	0.631	0.396	0.155541	0.0145468	0.013	290.209
606	43.9453	0.631	0.396	0.132921	0.00213703	0.013	306.038
607	182.651	0.631	0.396	0.134419	6.19e-05	0.013	445.614
608	4.50465	0.631	0.396	0.234427	0.00252191	0.013	269.456
609	19.0908	0.631	0.396	0.190561	0.0117421	0.013	244.166
610	66.4029	0.631	0.396	0.113323	0.107416	0.013	275.03
611	12.3358	0.631	0.396	0.0705279	0.00438608	0.013	324.807
612	44.0865	0.631	0.396	0.183699	0.00188666	0.013	381.315
613	4.6313	0.631	0.396	0.127299	0.00279129	0.013	267.476
614	25.4718	0.631	0.396	0.0867208	0.0878146	0.013	492.997
615	3.98833	0.631	0.396	0.23987	0.534144	0.013	384.993
616	4.31391	0.631	0.396	0.0941688	0.00163948	0.013	444.232
617	11.9331	0.631	0.396	0.0868823	0.20032	0.013	292.153
618	46.0211	0.631	0.396	0.0751471	0.0063665	0.013	372.85
619	66.4082	0.631	0.396	0.13775	0.0227534	0.013	257.132
620	37.077	0.631	0.396	0.084275	0.00252032	0.013	263.149
621	3.56074	0.631	0.396	0.090809	0.0217139	0.013	385.098
622	1.92222	0.631	0.396	0.101605	0.00827397	0.013	338.825
623	84.9263	0.631	0.396	0.141045	0.755768	0.013	634.293
624	48.9654	0.631	0.396	0.115283	0.0051445	0.013	331.347
625	44.9426	0.631	0.396	0.139416	0.0524878	0.013	304.994
626	2.65923	0.631	0.396	0.179668	0.0477854	0.013	343.425
627	1.32597	0.631	0.396	0.162323	0.0141781	0.013	265.243
628	15.6621	0.631	0.396	0.0798687	0.00169428	0.013	357.352
629	36.6294	0.631	0.396	0.104992	0.0164484	0.013	410.66
630	0.775514	0.631	0.396	0.179113	0.0289836	0.013	501.666
631	1.3966	0.631	0.396	0.142928	0.0244526	0.013	267.619
632	38.6622	0.631	0.396	0.19296	0.00738381	0.013	338.185
633	26.3661	0.631	0.396	0.123608	0.343814	0.013	574.797
634	1.43459	0.631	0.396	0.100305	0.169383	0.013	357.849
635	23.8733	0.631	0.396	0.0837999	0.0094859	0.013	389.229
636	3.04752	0.631	0.396	0.120967	0.00800341	0.013	362.644
637	38.0531	0.631	0.396	0.121949	0.010444	0.013	408.156
638	2.63963	0.631	0.396	0.0959171	0.00431474	0.013	332.09
639	2.47922	0.631	0.396	0.0419827	0.00249208	0.013	254.087
640	1.13245	0.631	0.396	0.126534	0.0160385	0.013	267.166
641	10.6916	0.631	0.396	0.0847877	0.00315874	0.013	400.723
642	383.775	0.631	0.396	0.158935	0.055024	0.013	649.531
643	1.36207	0.631	0.396	0.162555	0.0736542	0.013	422.791
644	11.716	0.631	0.396	0.116479	0.0157493	0.013	361.042
645	16.8822	0.631	0.396	0.0954345	0.0505171	0.013	336.766
646	11.0945	0.631	0.396	0.167955	0.0035079	0.013	386.654
647	31.5017	0.631	0.396	0.146856	0.00067386	0.013	463.36
648	4.94622	0.631	0.396	0.219339	0.259566	0.013	329.355
649	7.45157	0.631	0.396	0.145514	0.191579	0.013	446.02
650	3.86792	0.631	0.396	0.0878821	0.0130918	0.013	365.273
651	53.2883	0.631	0.396	0.177183	0.00622227	0.013	281.114
652	5.49712	0.631	0.396	0.160329	0.00450949	0.013	272.74
653	1.49288	0.631	0.396	0.178907	0.000528212	0.013	314.693
654	115.305	0.631	0.396	0.130924	0.0243505	0.013	362.33
655	117.13	0.631	0.396	0.0828249	0.0123295	0.013	359.831
656	0.709938	0.631	0.396	0.0579143	0.0184971	0.013	307.498
657	15.7646	0.631	0.396	0.124534	0.0106194	0.013	278.128
658	14.6247	0.631	0.396	0.132804	0.0388796	0.013	420.242
659	0.455198	0.631	0.396	0.139372	0.108233	0.013	247.55
660	23.1175	0.631	0.396	0.128428	0.0114442	0.013	461.743
661	344.683	0.631	0.396	0.126984	0.0500994	0.013	224.22
662	41.9477	0.631	0.396	0.104236	0.026721	0.013	439.56
663	52.6378	0.631	0.396	0.0836406	0.033226	0.013	323.8
664	8.369	0.631	0.396	0.0996146	0.0520426	0.013	380.472
665	1.6709	0.631	0.396	0.196405	0.00498246	0.013	297.347
666	4.17482	0.631	0.396	0.140794	0.320887	0.013	446.685
667	18.1888	0.631	0.396	0.0751401	0.00544681	0.013	337.049
668	24.6874	0.631	0.396	0.10573	0.000967914	0.013	336.112
669	4.97319	0.631	0.396	0.170638	0.0869874	0.013	423.691
670	9.12683	0.631	0.396	0.114447	0.000456803	0.013	318.26
671	2.6851	0.631	0.396	0.203563	0.00589591	0.013	424.48
672	1.41677	0.631	0.396	0.131476	0.0123028	0.013	339.847
673	13.2487	0.631	0.396	0.14943	0.0139276	0.013	485.271
674	9.80539	0.631	0.396	0.117	0.436996	0.013	387.422
675	0.394864	0.631	0.396	0.0869342	0.0540203	0.013	274.452
676	2.5874	0.631	0.396	0.236448	0.00124808	0.013	482.931
677	11.9646	0.631	0.396	0.120247	0.00582769	0.013	339.562
678	66.1577	0.631	0.396	0.150309	0.0379742	0.013	283.753
679	17.8361	0.631	0.396	0.23082	0.0651937	0.013	296.382
680	3.82768	0.631	0.396	0.210682	0.0243324	0.013	286.806
681	0.843951	0.631	0.396	0.113776	0.0106938	0.013	413.505
682	3.7216	0.631	0.396	0.149619	0.043091	0.013	422.111
683	39.5863	0.631	0.396	0.169448	0.0845435	0.013	413.488
684	3.73296	0.631	0.396	0.101792	0.00323082	0.013	298.852
685	1.11023	0.631	0.396	0.146077	0.00700935	0.013	382.539
686	13.1508	0.631	0.396	0.23018	0.00239068	0.013	417.024
687	6.34329	0.631	0.396	0.0808987	0.0104985	0.013	389.211
688	9.17348	0.631	0.396	0.166327	0.0916539	0.013	305.515
689	26.5276	0.631	0.396	0.327009	0.00552671	0.013	374.294
690	14.8314	0.631	0.396	0.0788273	0.203194	0.013	306.983
691	3.91499	0.631	0.396	0.0712517	0.0265716	0.013	375.144
692	572.592	0.631	0.396	0.0858148	0.0281474	0.013	360.951
693	4.11731	0.631	0.396	0.126984	0.0951708	0.013	325.193
694	2.58674	0.631	0.396	0.168625	0.00725944	0.013	362.997
695	4.81788	0.631	0.396	0.18383	0.317533	0.013	389.369
696	34.0129	0.631	0.396	0.196066	0.00101561	0.013	289.751
697	5.23429	0.631	0.396	0.125813	0.00278868	0.013	424.651
698	5.19274	0.631	0.396	0.0898448	0.00519228	0.013	481.568
699	9.90338	0.631	0.396	0.0690393	0.029457	0.013	470.513
700	124.509	0.631	0.396	0.144754	0.0181314	0.013	476.934
701	28.755	0.631	0.396	0.0853448	0.014031	0.013	427.863
702	63.7812	0.631	0.396	0.125389	0.0292594	0.013	282.432
703	8.28421	0.631	0.396	0.127344	0.00283797	0.013	513.87
704	3.64756	0.631	0.396	0.143458	0.0164858	0.013	542.851
705	70.1747	0.631	0.396	0.108955	0.0435847	0.013	265.91
706	2.44703	0.631	0.396	0.122234	0.0837331	0.013	390.148
707	1.40843	0.631	0.396	0.110208	0.0164892	0.013	436.367
708	2.64762	0.631	0.396	0.0614353	0.029381	0.013	266.761
709	2.49159	0.631	0.396	0.135808	0.00580617	0.013	318.168
710	9.68272	0.631	0.396	0.155851	0.0490382	0.013	355.859
711	10.6485	0.631	0.396	0.161308	0.0465778	0.013	337.631
712	34.1489	0.631	0.396	0.208338	0.0463383	0.013	367.745
713	2.53446	0.631	0.396	0.133942	0.0998035	0.013	280.431
714	5.39862	0.631	0.396	0.112688	0.0139678	0.013	321.716
715	33.557	0.631	0.396	0.14213	0.0107972	0.013	298.13
716	4.21267	0.631	0.396	0.208721	0.273529	0.013	399.725
717	12.6342	0.631	0.396	0.131086	0.0431678	0.013	426.053
718	14.7326	0.631	0.396	0.231116	0.115197	0.013	509.323
719	0.280914	0.631	0.396	0.0700697	0.020451	0.013	318.176
720	28.8542	0.631	0.396	0.102984	0.00588929	0.013	440.953
721	1.16604	0.631	0.396	0.314532	0.0166578	0.013	250.82
722	1.509	0.631	0.396	0.103745	0.528819	0.013	388.931
723	242.863	0.631	0.396	0.140246	0.047576	0.013	370.996
724	56.0207	0.631	0.396	0.131484	0.0130306	0.013	410.282
725	11.0132	0.631	0.396	0.131592	0.0115444	0.013	331.643
726	9.85253	0.631	0.396	0.140669	0.00927961	0.013	362.942
727	34.0946	0.631	0.396	0.0944688	0.0230475	0.013	369.579
728	93.7322	0.631	0.396	0.124215	0.0184431	0.013	516.986
729	30.5057	0.631	0.396	0.114414	0.000822876	0.013	433.667
730	49.2041	0.631	0.396	0.16818	0.0365782	0.013	320.205
731	135.345	0.631	0.396	0.167102	0.00635448	0.013	325.256
732	67.0304	0.631	0.396	0.0623564	0.00290587	0.013	294.406
733	0.360104	0.631	0.396	0.201178	0.00815356	0.013	398.165
734	16.5432	0.631	0.396	0.11451	0.0141013	0.013	354.229
735	4.86109	0.631	0.396	0.144358	0.0164228	0.013	441.188
736	4.72791	0.631	0.396	0.155497	0.0709525	0.013	449.256
737	131.509	0.631	0.396	0.171088	0.0769231	0.013	249.735
738	6.90653	0.631	0.396	0.118207	0.0190573	0.013	228.425
739	1.08473	0.631	0.396	0.1691	0.0222845	0.013	380.843
740	0.924073	0.631	0.396	0.160356	0.00466748	0.013	294.523
741	13.7972	0.631	0.396	0.195174	0.0185619	0.013	347.03
742	3.85196	0.631	0.396	0.14679	0.0330628	0.013	346.239
743	42.9858	0.631	0.396	0.115807	0.0145507	0.013	486.23
744	0.97274	0.631	0.396	0.13999	0.0248807	0.013	387.829
745	11.2846	0.631	0.396	0.0560192	0.000219406	0.013	287.776
746	13.0521	0.631	0.396	0.176546	0.000363939	0.013	342.098
747	10.5991	0.631	0.396	0.173083	0.0094044	0.013	506.174
748	2.46538	0.631	0.396	0.124146	0.0468348	0.013	478.066
749	795.506	0.631	0.396	0.131169	0.0418574	0.013	422.055
750	0.560571	0.631	0.396	0.113589	0.0235019	0.013	301.347
751	65.8589	0.631	0.396	0.112405	0.103749	0.013	371.429
752	34.4452	0.631	0.396	0.11758	0.092623	0.013	360.674
753	1.84734	0.631	0.396	0.132062	0.00256416	0.013	414.587
754	83.6715	0.631	0.396	0.103408	0.0301903	0.013	405.399
755	28.6358	0.631	0.396	0.216204	0.00108057	0.013	434.25
756	7.06541	0.631	0.396	0.132888	0.521949	0.013	313.852
757	0.70481	0.631	0.396	0.188888	0.0490572	0.013	289.84
758	8.44334	0.631	0.396	0.0724224	0.00716126	0.013	258.266
759	12.9725	0.631	0.396	0.079554	0.0888176	0.013	407.111
760	68.3449	0.631	0.396	0.114361	0.0139481	0.013	384.711
761	39.7083	0.631	0.396	0.0651209	0.069742	0.013	225.665
762	3.72262	0.631	0.396	0.073936	0.00676504	0.013	349.4
763	0.957969	0.631	0.396	0.191896	0.0135961	0.013	324.646
764	101.285	0.631	0.396	0.153636	0.00142231	0.013	335.248
765	3.21422	0.631	0.396	0.140527	0.0141002	0.013	459.963
766	9.29759	0.631	0.396	0.121138	0.00331049	0.013	351.798
767	3.73643	0.631	0.396	0.159453	0.151389	0.013	483.864
768	1.81033	0.631	0.396	0.113647	0.000711098	0.013	347.103
769	6.80462	0.631	0.396	0.138952	0.0393747	0.013	371.592
770	3.60278	0.631	0.396	0.151903	0.0148087	0.013	269.909
771	7.05986	0.631	0.396	0.150031	0.00887526	0.013	383.087
772	2.15654	0.631	0.396	0.204979	0.035065	0.013	307.164
773	23.4102	0.631	0.396	0.117558	0.052429	0.013	339.637
774	0.758084	0.631	0.396	0.150597	0.1611	0.013	354.799
775	5.16324	0.631	0.396	0.0990321	0.00501732	0.013	375.549
776	19.7098	0.631	0.396	0.152742	0.103894	0.013	324.603
777	23.1507	0.631	0.396	0.129039	0.02815	0.013	535.235
778	111.703	0.631	0.396	0.160091	0.0012056	0.013	344.105
779	42.6617	0.631	0.396	0.0928049	0.0637881	0.013	307.114
780	86.8143	0.631	0.396	0.232587	0.254449	0.013	413.732
781	7.7599	0.631	0.396	0.153264	0.0157552	0.013	431.526
782	43.2878	0.631	0.396	0.0680565	0.0115475	0.013	349.001
783	1.96955	0.631	0.396	0.141902	0.0479139	0.013	422.112
784	1.07207	0.631	0.396	0.277056	0.24525	0.013	297.368
785	10.7579	0.631	0.396	0.122432	0.00305544	0.013	401.988
786	1.19907	0.631	0.396	0.122178	0.00585438	0.013	264.88
787	18.2453	0.631	0.396	0.0791709	0.107944	0.013	316.406
788	11.8544	0.631	0.396	0.184776	0.00771336	0.013	528.333
789	2.68775	0.631	0.396	0.178447	0.0621171	0.013	349.801
790	16.5651	0.631	0.396	0.220487	0.0311391	0.013	483.802
791	10.4589	0.631	0.396	0.215611	0.0169216	0.013	459.304
792	315.414	0.631	0.396	0.0783927	0.0161839	0.013	330.054
793	5.69494	0.631	0.396	0.0809192	0.0407437	0.013	472.783
794	11.5816	0.631	0.396	0.191228	0.0189247	0.013	362.619
795	19.6368	0.631	0.396	0.0686817	0.0126455	0.013	395.982
796	29.1609	0.631	0.396	0.110492	0.377861	0.013	395.364
797	70.4782	0.631	0.396	0.12983	0.0050355	0.013	294.468
798	2.55052	0.631	0.396	0.233255	0.672319	0.013	313.956
799	34.7748	0.631	0.396	0.163051	0.0100812	0.013	318.23
800	3.21123	0.631	0.396	0.083421	0.0182815	0.013	330.845
801	1.15378	0.631	0.396	0.198111	0.00510875	0.013	389.202
802	1.73379	0.631	0.396	0.0488492	0.0110447	0.013	355.174
803	17.3188	0.631	0.396	0.0638507	0.0109292	0.013	367.75
804	44.9005	0.631	0.396	0.107579	0.120417	0.013	372.762
805	1.60864	0.631	0.396	0.137916	0.0226603	0.013	419.522
806	16.0268	0.631	0.396	0.097893	0.119399	0.013	376.068
807	0.304977	0.631	0.396	0.104566	0.186749	0.013	418.24
808	956.309	0.631	0.396	0.172856	0.00538787	0.013	255.288
809	23.339	0.631	0.396	0.156165	0.0665013	0.013	375.381
810	55.5002	0.631	0.396	0.216453	0.00487349	0.013	354.039
811	151.144	0.631	0.396	0.108976	0.010779	0.013	451.807
812	18.9701	0.631	0.396	0.141356	0.0155288	0.013	403.454
813	19.1394	0.631	0.396	0.160411	0.0027466	0.013	398.105
814	0.527486	0.631	0.396	0.172442	0.0547022	0.013	475.881
815	13.6479	0.631	0.396	0.117845	0.0018661	0.013	280.972
816	4.68247	0.631	0.396	0.247646	0.0102417	0.013	317.229
817	18.4173	0.631	0.396	0.142154	0.0102762	0.013	246.47
818	6.91643	0.631	0.396	0.0890048	0.00125445	0.013	419.307
819	6.20616	0.631	0.396	0.165219	0.00968021	0.013	577.213
820	19.4442	0.631	0.396	0.262266	0.00880443	0.013	413.25
821	10.4902	0.631	0.396	0.425667	0.000283928	0.013	354.891
822	27.2197	0.631	0.396	0.188562	0.00241501	0.013	361.237
823	3.45139	0.631	0.396	0.0937951	0.0229684	0.013	300.767
824	9.73758	0.631	0.396	0.158405	0.0303241	0.013	411.94
825	0.540027	0.631	0.396	0.162957	0.000220982	0.013	377.331
826	1.09433	0.631	0.396	0.0864811	0.565383	0.013	396.128
827	0.452075	0.631	0.396	0.250243	0.000707801	0.013	326.753
828	1349.13	0.631	0.396	0.205782	0.0921159	0.013	350.687
829	10.8238	0.631	0.396	0.133151	0.000588068	0.013	329.848
830	40.2678	0.631	0.396	0.0976747	0.0250199	0.013	248.939
831	37.972	0.631	0.396	0.119468	0.0253608	0.013	404.562
832	31.2059	0.631	0.396	0.193241	0.263384	0.013	384.462
833	5.57634	0.631	0.396	0.177351	0.00648135	0.013	375.836
834	16.6531	0.631	0.396	0.0944803	0.0363724	0.013	363.917
835	3.33492	0.631	0.396	0.135754	0.0233795	0.013	457.428
836	11.1941	0.631	0.396	0.0915848	0.264701	0.013	347.408
837	1.7645	0.631	0.396	0.0884557	0.00880811	0.013	311.467
838	9.15373	0.631	0.396	0.105142	0.0331493	0.013	473.399
839	2.77487	0.631	0.396	0.184119	0.00189189	0.013	327.021
840	8.29539	0.631	0.396	0.155902	0.000864969	0.013	377.799
841	23.0138	0.631	0.396	0.101868	0.0195069	0.013	331.826
842	27.646	0.631	0.396	0.100843	0.0521497	0.013	503.549
843	10.2805	0.631	0.396	0.231116	0.00526178	0.013	242.333
844	3.73613	0.631	0.396	0.0893236	0.0012088	0.013	323.426
845	7.52819	0.631	0.396	0.119558	0.0557843	0.013	216.869
846	7.23502	0.631	0.396	0.0818343	0.000203833	0.013	265.929
847	58.9246	0.631	0.396	0.200694	0.0200289	0.013	234.483
848	5.54584	0.631	0.396	0.102878	0.0544928	0.013	309.666
849	1.66201	0.631	0.396	0.155214	0.0519511	0.013	192.416
850	6.11159	0.631	0.396	0.136104	0.0965214	0.013	373.149
851	18.1078	0.631	0.396	0.139906	0.000600158	0.013	384.171
852	1.895	0.631	0.396	0.181412	0.358916	0.013	442.674
853	3.07231	0.631	0.396	0.152139	0.0177879	0.013	455.221
854	3.83126	0.631	0.396	0.225934	0.0486577	0.013	440.177
855	38.7296	0.631	0.396	0.086465	0.00584428	0.013	449.931
856	323.964	0.631	0.396	0.0767598	0.0890643	0.013	363.566
857	2.05977	0.631	0.396	0.156598	0.0329321	0.013	331.992
858	10.916	0.631	0.396	0.11994	0.0282988	0.013	375.426
859	3.38692	0.631	0.396	0.13014	0.0207413	0.013	488.089
860	5.36334	0.631	0.396	0.0998519	0.0308169	0.013	407.133
861	6.4081	0.631	0.396	0.116671	0.0665268	0.013	375.301
862	2.19958	0.631	0.396	0.136325	0.0455222	0.013	278.57
863	84.1747	0.631	0.396	0.111545	0.0175168	0.013	420.945
864	3.07433	0.631	0.396	0.108787	0.056368	0.013	262.053
865	22.8936	0.631	0.396	0.0703944	0.0199956	0.013	372.943
866	1.82099	0.631	0.396	0.0883863	0.00712782	0.013	447.009
867	4.51104	0.631	0.396	0.202012	0.0209476	0.013	325.678
868	72.857	0.631	0.396	0.30489	0.0164107	0.013	376.148
869	11.1222	0.631	0.396	0.120419	0.00374314	0.013	445.181
870	3.40252	0.631	0.396	0.148402	0.282846	0.013	362.547
871	1.64627	0.631	0.396	0.0805846	0.0186877	0.013	387.312
872	11.6687	0.631	0.396	0.110768	0.37559	0.013	322.527
873	13.5993	0.631	0.396	0.122888	0.0515612	0.013	615.196
874	52.5514	0.631	0.396	0.10104	0.122037	0.013	179.699
875	2.97452	0.631	0.396	0.137797	0.0114058	0.013	350.221
876	16.5043	0.631	0.396	0.218426	0.00949028	0.013	333.194
877	0.91716	0.631	0.396	0.12308	0.0142138	0.013	287.184
878	18.2767	0.631	0.396	0.162358	0.00534039	0.013	286.11
879	7.23751	0.631	0.396	0.128048	0.249622	0.013	402.549
880	2.05794	0.631	0.396	0.191539	0.00650533	0.013	426.642
881	1.86289	0.631	0.396	0.192236	0.370609	0.013	371.562
882	45.9488	0.631	0.396	0.0691219	0.011685	0.013	258.393
883	13.5476	0.631	0.396	0.0544596	0.0360324	0.013	485.719
884	91.1431	0.631	0.396	0.130676	0.490617	0.013	353.173
885	14.6562	0.631	0.396	0.162893	0.0043572	0.013	255.828
886	18.9305	0.631	0.396	0.106681	0.00356046	0.013	350.349
887	7.72067	0.631	0.396	0.142754	0.00956233	0.013	361.953
888	28.6204	0.631	0.396	0.167168	0.104977	0.013	467.98
889	43.705	0.631	0.396	0.0658734	0.737967	0.013	336.749
890	5.36678	0.631	0.396	0.196674	0.000649472	0.013	287.718
891	1.08297	0.631	0.396	0.230382	0.0413565	0.013	374.596
892	1.30271	0.631	0.396	0.178748	0.108144	0.013	314.239
893	4.85407	0.631	0.396	0.158788	0.0993818	0.013	381.247
894	36.5914	0.631	0.396	0.18663	0.0989439	0.013	220.187
895	78.0529	0.631	0.396	0.175146	0.0101335	0.013	329.155
896	4.39776	0.631	0.396	0.261023	0.00406596	0.013	407.642
897	0.485569	0.631	0.396	0.0951773	0.0182428	0.013	399.7
898	13.6325	0.631	0.396	0.149926	0.259442	0.013	358.67
899	13.6807	0.631	0.396	0.128901	0.100144	0.013	464.22
900	63.3611	0.631	0.396	0.167417	0.0238652	0.013	336.745
901	2.96114	0.631	0.396	0.195815	0.0204044	0.013	336.366
902	3.2187	0.631	0.396	0.150126	0.036531	0.013	305.141
903	40.7914	0.631	0.396	0.171382	0.0336183	0.013	267.866
904	26.2079	0.631	0.396	0.105392	0.000536153	0.013	424.405
905	23.7825	0.631	0.396	0.100245	0.0894135	0.013	366.963
906	637.757	0.631	0.396	0.0987591	0.00182892	0.013	372.673
907	72.7001	0.631	0.396	0.091671	0.0462747	0.013	367.099
908	13.7561	0.631	0.396	0.112711	0.017707	0.013	296.977
909	13.9406	0.631	0.396	0.113338	0.0112633	0.013	284.217
910	3.95306	0.631	0.396	0.0644186	0.189167	0.013	293.811
911	2.58581	0.631	0.396	0.12964	0.00255471	0.013	391.71
912	1.28372	0.631	0.396	0.149525	0.0108346	0.013	320.741
913	38.7318	0.631	0.396	0.0853761	0.0192807	0.013	372.363
914	0.2326	0.631	0.396	0.0863146	0.0173185	0.013	442.739
915	4.49971	0.631	0.396	0.140045	0.0145996	0.013	413.009
916	9.86426	0.631	0.396	0.0698112	0.188038	0.013	408.693
917	5.11144	0.631	0.396	0.157484	0.0124526	0.013	542.324
918	0.379278	0.631	0.396	0.121141	0.00322184	0.013	303.996
919	46.0324	0.631	0.396	0.113436	0.00774631	0.013	355.729
920	0.354834	0.631	0.396	0.104388	0.0142973	0.013	282.361
921	14.2209	0.631	0.396	0.0953677	0.0590847	0.013	379.481
922	0.938632	0.631	0.396	0.128352	0.203673	0.013	256.825
923	2.04436	0.631	0.396	0.19379	0.00145598	0.013	270.332
924	2.35321	0.631	0.396	0.0843868	0.297336	0.013	427.2
925	26.3866	0.631	0.396	0.125676	0.0554993	0.013	404.305
926	20.9685	0.631	0.396	0.290121	0.0641341	0.013	355.188
927	17.6729	0.631	0.396	0.216144	0.00766234	0.013	422.17
928	102.665	0.631	0.396	0.145048	0.0105372	0.013	259.706
929	1.73578	0.631	0.396	0.141398	0.0641882	0.013	311.633
930	1.27671	0.631	0.396	0.204664	0.00292764	0.013	421.228
931	1.26033	0.631	0.396	0.0916638	0.0457708	0.013	271.233
932	2.6968	0.631	0.396	0.19223	0.0739115	0.013	289.423
933	726.101	0.631	0.396	0.155924	0.0127407	0.013	267.107
934	4.29472	0.631	0.396	0.168599	0.00750085	0.013	444.116
935	7.76957	0.631	0.396	0.116173	0.00648725	0.013	371.884
936	2.3644	0.631	0.396	0.0871097	0.000803222	0.013	337.112
937	22.418	0.631	0.396	0.0858368	0.00860729	0.013	347.463
938	0.617177	0.631	0.396	0.143114	0.0251586	0.013	419.593
939	5.66225	0.631	0.396	0.152918	0.148689	0.013	308.496
940	46.6582	0.631	0.396	0.17076	0.156798	0.013	350.012
941	17.5885	0.631	0.396	0.0733525	0.00155245	0.013	260.847
942	4.97037	0.631	0.396	0.207353	0.0120801	0.013	324.601
943	4.23577	0.631	0.396	0.125495	0.0072109	0.013	443.343
944	3.76194	0.631	0.396	0.155895	0.00734994	0.013	276.447
945	48.8611	0.631	0.396	0.183132	0.0305003	0.013	400.51
946	8.88855	0.631	0.396	0.127219	0.0261445	0.013	446.664
947	17.4785	0.631	0.396	0.082079	0.0520737	0.013	424.598
948	18.3506	0.631	0.396	0.144018	0.00555567	0.013	322.316
949	39.7268	0.631	0.396	0.128151	0.00429312	0.013	252.503
950	32.3765	0.631	0.396	0.114375	0.0037151	0.013	337.004
951	8.58387	0.631	0.396	0.0840151	0.0672201	0.013	379.093
952	31.0111	0.631	0.396	0.163893	0.0370228	0.013	472.573
953	2.81662	0.631	0.396	0.149995	0.0345474	0.013	577.625
954	21.4085	0.631	0.396	0.249468	0.0807881	0.013	481.932
955	1.53861	0.631	0.396	0.14513	0.0169676	0.013	360.689
956	2.45197	0.631	0.396	0.118472	0.00116232	0.013	401.9
957	1.38623	0.631	0.396	0.103221	0.0302001	0.013	316.894
958	7.21985	0.631	0.396	0.123778	0.0104115	0.013	214.197
959	5.07141	0.631	0.396	0.0911775	0.110082	0.013	404.627
960	6.87487	0.631	0.396	0.104435	0.00434004	0.013	227.204
961	91.2402	0.631	0.396	0.281929	0.0282823	0.013	367.554
962	1.38778	0.631	0.396	0.0944467	0.0918895	0.013	352.653
963	4.18953	0.631	0.396	0.181947	0.0767855	0.013	406.183
964	23.0505	0.631	0.396	0.127047	0.00877972	0.013	508.767
965	1.54387	0.631	0.396	0.163397	0.00156691	0.013	511.092
966	76.7847	0.631	0.396	0.156202	0.00752993	0.013	283.674
967	0.322835	0.631	0.396	0.157781	0.0057945	0.013	271.338
968	13.2922	0.631	0.396	0.0883625	0.12024	0.013	279.869
969	2.2646	0.631	0.396	0.0724212	0.0422298	0.013	375.319
970	4.68138	0.631	0.396	0.172399	0.031433	0.013	263.1
971	16.5184	0.631	0.396	0.180171	0.00291852	0.013	348.812
972	8.16593	0.631	0.396	0.210886	0.0156831	0.013	293.527
973	14.8129	0.631	0.396	0.105111	0.0219544	0.013	305.911
974	15.4903	0.631	0.396	0.188041	0.0581191	0.013	423.602
975	0.149731	0.631	0.396	0.187126	0.0184964	0.013	403.937
976	5.69174	0.631	0.396	0.089834	0.0302262	0.013	397.562
977	12.0848	0.631	0.396	0.16462	0.0111999	0.013	463.137
978	7.03006	0.631	0.396	0.173226	0.135587	0.013	392.045
979	36.5611	0.631	0.396	0.103219	0.000483444	0.013	390.825
980	1.93498	0.631	0.396	0.080605	0.0907006	0.013	364.911
981	0.990266	0.631	0.396	0.323993	0.0301347	0.013	390.046
982	17.6938	0.631	0.396	0.0968355	0.0109522	0.013	454.49
983	164.769	0.631	0.396	0.092159	0.0329976	0.013	412.398
984	5.89642	0.631	0.396	0.0824327	0.0116589	0.013	346.678
985	4.01684	0.631	0.396	0.109673	0.029751	0.013	392.09
986	5.4428	0.631	0.396	0.133639	0.0693393	0.013	290.174
987	87.9019	0.631	0.396	0.144975	0.162938	0.013	308.366
988	99.355	0.631	0.396	0.129095	0.00248601	0.013	281.254
989	11.5932	0.631	0.396	0.168006	0.0226836	0.013	402.487
990	5.75353	0.631	0.396	0.12954	0.000224199	0.013	256.107
991	19.6473	0.631	0.396	0.0740328	0.00985863	0.013	442.559
992	34.301	0.631	0.396	0.132193	0.00775818	0.013	296.932
993	0.7935	0.631	0.396	0.197049	0.0193539	0.013	471.445
994	22.4349	0.631	0.396	0.187989	0.000573653	0.013	348.154
995	2.75913	0.631	0.396	0.0795634	0.0040222	0.013	338.101
996	2.05018	0.631	0.396	0.288071	0.0171734	0.013	591.666
997	4.34142	0.631	0.396	0.146221	0.0646834	0.013	411.779
998	6.38892	0.631	0.396	0.126759	0.0110143	0.013	320.29
999	7.44698	0.631	0.396	0.210126	0.0182799	0.013	515.347
1000	3.59948	0.631	0.396	0.0741438	0.0031836	0.013	512.752
